# Supplementary material for: Single Cell Transcriptomic Analyses Reveal the Impact of bHLH Factors on Human Retinal Organoid Development
Source: Front Cell Dev Biol. 2021 May 13;9:653305. doi: 10.3389/fcell.2021.653305 (PMC8155690; doi:10.3389/fcell.2021.653305)
Supplement: Supplementary Table 1 — DEGs in Different Cell Categories of LV-GFP infected retinal organoids. [file Data_Sheet_1.csv]

p_val	avg_logFC	pct.1	pct.2	p_val_adj	cluster	gene
7.98E-273	1.406875092	0.994	0.774	1.52E-268	progenitors	SFRP2
2.50E-215	1.107926144	0.979	0.679	4.77E-211	progenitors	CCND1
3.44E-189	0.66123441	0.999	0.988	6.57E-185	progenitors	MDK
1.86E-183	1.029372409	0.917	0.527	3.55E-179	progenitors	IFITM3
7.41E-179	0.819761986	0.976	0.648	1.42E-174	progenitors	ZFP36L1
4.51E-172	0.787631464	0.969	0.641	8.62E-168	progenitors	TTYH1
9.08E-155	0.881976465	0.794	0.328	1.73E-150	progenitors	IFITM2
5.76E-154	0.799704969	0.94	0.567	1.10E-149	progenitors	SPP1
6.64E-148	0.840515644	0.996	0.969	1.27E-143	progenitors	TUBA1B
1.88E-126	0.621192987	0.932	0.727	3.60E-122	progenitors	DEK
1.18E-125	0.679217677	0.643	0.183	2.26E-121	progenitors	GINS2
4.57E-123	0.609213916	0.903	0.601	8.74E-119	progenitors	RP11-89K21.1
4.92E-116	0.567413809	0.896	0.566	9.41E-112	progenitors	B2M
6.78E-114	0.643224718	0.872	0.408	1.30E-109	progenitors	HES1
1.25E-112	0.790896271	0.935	0.672	2.39E-108	progenitors	CYP1B1
3.71E-110	0.568450547	0.965	0.827	7.09E-106	progenitors	DAPL1
9.48E-106	0.544128558	0.823	0.413	1.81E-101	progenitors	PLPP3
2.30E-102	0.538160225	0.712	0.303	4.39E-98	progenitors	TBX2-AS1
2.96E-100	0.60736485	0.932	0.672	5.66E-96	progenitors	PTH2
4.10E-100	0.502419029	0.943	0.744	7.84E-96	progenitors	MEST
1.65E-98	0.621349802	0.813	0.418	3.14E-94	progenitors	SPARC
3.08E-97	0.513896845	0.836	0.404	5.89E-93	progenitors	COL2A1
6.21E-95	0.614819187	0.591	0.199	1.19E-90	progenitors	MCM3
8.21E-90	0.436693803	0.985	0.935	1.57E-85	progenitors	HMGN2
1.04E-89	0.725014202	0.711	0.334	1.98E-85	progenitors	FGF19
1.14E-89	0.576919168	0.679	0.266	2.19E-85	progenitors	DIO3
7.43E-88	0.486400974	0.775	0.411	1.42E-83	progenitors	RARRES2
2.66E-87	0.503673152	0.992	0.872	5.08E-83	progenitors	MT-ND3
2.90E-87	0.595989642	0.678	0.325	5.55E-83	progenitors	PCNA
8.78E-86	0.581726635	0.671	0.308	1.68E-81	progenitors	FGFBP3
9.51E-85	0.542706183	0.597	0.226	1.82E-80	progenitors	HELLS
7.43E-84	0.474606937	0.998	0.965	1.42E-79	progenitors	MT-CO2
8.15E-84	0.621360489	0.757	0.474	1.56E-79	progenitors	TYMS
1.66E-83	0.465485679	0.899	0.728	3.17E-79	progenitors	ISYNA1
3.22E-83	0.490762459	0.582	0.201	6.15E-79	progenitors	S1PR3
2.34E-82	0.442758745	0.971	0.81	4.48E-78	progenitors	DKK3
3.75E-80	0.700091212	0.534	0.185	7.16E-76	progenitors	KIAA0101
6.45E-79	0.483141587	0.998	0.963	1.23E-74	progenitors	MT-CO3
3.07E-78	0.423627285	0.973	0.71	5.87E-74	progenitors	SOX2
1.34E-77	0.603685119	0.794	0.495	2.56E-73	progenitors	ID1
3.45E-77	0.437593497	0.995	0.931	6.59E-73	progenitors	MT-ND2
3.59E-76	0.446677955	0.579	0.228	6.86E-72	progenitors	CENPH
4.03E-76	0.419403792	0.421	0.087	7.71E-72	progenitors	MIR503HG
1.63E-75	0.43542831	0.996	0.979	3.11E-71	progenitors	HMGB1
4.98E-75	0.87541208	0.733	0.414	9.52E-71	progenitors	ID3
5.70E-73	0.479774423	0.856	0.633	1.09E-68	progenitors	NASP
3.53E-71	0.467483942	0.882	0.619	6.75E-67	progenitors	CYP26A1
1.83E-70	0.535537425	0.741	0.451	3.50E-66	progenitors	CKS1B
1.24E-69	0.635295004	0.696	0.405	2.38E-65	progenitors	SMC4
3.70E-64	0.798452199	0.521	0.202	7.08E-60	progenitors	TOP2A
5.25E-63	0.425849075	0.495	0.177	1.00E-58	progenitors	FEN1
2.93E-62	0.445180163	0.989	0.908	5.60E-58	progenitors	MT-CYB
6.54E-62	0.697204465	0.884	0.726	1.25E-57	progenitors	HMGB2
2.29E-61	0.765639561	0.505	0.196	4.37E-57	progenitors	CENPF
1.70E-60	0.420717812	0.997	0.967	3.24E-56	progenitors	MT-CO1
2.06E-58	0.415011605	0.724	0.409	3.94E-54	progenitors	SEPP1
4.59E-58	0.425414784	0.539	0.237	8.77E-54	progenitors	DHFR
1.69E-56	0.525592089	0.475	0.172	3.23E-52	progenitors	NUSAP1
3.01E-54	0.406246502	0.942	0.796	5.76E-50	progenitors	IER2
2.74E-53	0.444055898	0.55	0.262	5.24E-49	progenitors	MAD2L1
9.67E-53	0.471371946	0.672	0.416	1.85E-48	progenitors	MCM7
2.11E-51	0.548676909	0.451	0.175	4.03E-47	progenitors	BIRC5
5.39E-51	0.454333562	0.451	0.167	1.03E-46	progenitors	CDK1
2.18E-49	0.420807852	0.518	0.238	4.17E-45	progenitors	CDH6
3.76E-49	0.431575939	0.704	0.394	7.18E-45	progenitors	CYR61
1.21E-47	0.587471409	0.385	0.128	2.32E-43	progenitors	MKI67
6.47E-43	0.419404263	0.839	0.599	1.24E-38	progenitors	JUNB
4.64E-41	0.448617274	0.362	0.13	8.87E-37	progenitors	AURKB
6.95E-39	0.610016279	0.497	0.258	1.33E-34	progenitors	UBE2C
2.47E-38	0.520143322	0.402	0.173	4.72E-34	progenitors	TPX2
7.62E-33	0.523314704	0.786	0.629	1.46E-28	progenitors	CKS2
7.36E-32	0.511591502	0.3	0.105	1.41E-27	progenitors	CDC20
1.86E-31	0.814642413	0.935	0.873	3.55E-27	progenitors	HIST1H4C
7.29E-31	0.431842225	0.452	0.232	1.39E-26	progenitors	CCNB2
8.12E-28	0.596985752	0.642	0.469	1.55E-23	progenitors	PTTG1
2.67E-23	0.428705142	0.34	0.167	5.11E-19	progenitors	CCNB1
7.30E-155	1.598015534	0.866	0.05	1.39E-150	exiting_progenitors	VSX1
6.60E-117	0.727883067	0.343	0.006	1.26E-112	exiting_progenitors	RP11-843A23.1
2.54E-81	1.0560643	0.627	0.052	4.85E-77	exiting_progenitors	MFAP4
1.83E-71	0.557587654	0.493	0.034	3.49E-67	exiting_progenitors	DLL4
5.31E-70	0.736852776	0.716	0.08	1.02E-65	exiting_progenitors	BHLHE22
1.04E-64	2.129326069	0.896	0.173	1.99E-60	exiting_progenitors	NEUROD1
4.76E-50	0.96762421	0.821	0.169	9.10E-46	exiting_progenitors	SHD
1.55E-49	0.731412982	0.687	0.111	2.96E-45	exiting_progenitors	CDKN2C
1.24E-47	1.405485636	0.985	0.295	2.37E-43	exiting_progenitors	GADD45A
2.86E-46	0.542044286	0.552	0.068	5.47E-42	exiting_progenitors	C8orf46
1.05E-45	1.004715607	0.91	0.234	2.01E-41	exiting_progenitors	PBK
1.31E-45	0.749194849	0.821	0.163	2.50E-41	exiting_progenitors	RRM2
1.02E-43	1.386042623	1	0.344	1.94E-39	exiting_progenitors	NUSAP1
1.46E-43	2.631118461	1	0.588	2.79E-39	exiting_progenitors	HES6
3.53E-43	1.140415363	0.955	0.271	6.75E-39	exiting_progenitors	MKI67
4.35E-43	0.902906249	0.791	0.172	8.30E-39	exiting_progenitors	CDCA3
4.62E-42	0.594050125	0.672	0.115	8.83E-38	exiting_progenitors	MYBL1
6.75E-42	0.507400371	0.522	0.069	1.29E-37	exiting_progenitors	DLL1
1.05E-41	0.99845863	0.925	0.278	2.01E-37	exiting_progenitors	UBE2T
7.10E-41	0.776982411	0.836	0.206	1.36E-36	exiting_progenitors	SGOL1
8.86E-40	1.10717672	0.97	0.299	1.69E-35	exiting_progenitors	TPX2
1.58E-39	0.732877988	0.791	0.176	3.02E-35	exiting_progenitors	CDCA8
1.77E-39	0.980632864	0.806	0.196	3.38E-35	exiting_progenitors	DOK5
2.80E-39	1.072530425	0.896	0.276	5.35E-35	exiting_progenitors	PRC1
4.82E-39	1.560996385	1	0.999	9.22E-35	exiting_progenitors	CKB
6.97E-39	1.23239848	1	0.965	1.33E-34	exiting_progenitors	HMGN2
1.08E-38	1.413386456	0.985	0.386	2.07E-34	exiting_progenitors	TOP2A
2.08E-38	0.923843903	0.836	0.211	3.97E-34	exiting_progenitors	GTSE1
3.93E-38	0.755438453	0.746	0.157	7.51E-34	exiting_progenitors	RASD1
2.77E-37	0.527949225	0.716	0.155	5.30E-33	exiting_progenitors	NCAPG
3.44E-37	0.924203754	0.791	0.2	6.58E-33	exiting_progenitors	NUF2
7.31E-37	0.980581628	1	0.746	1.40E-32	exiting_progenitors	IDH2
1.53E-36	1.023820293	0.881	0.259	2.92E-32	exiting_progenitors	AURKB
1.60E-36	0.721881014	0.791	0.19	3.05E-32	exiting_progenitors	SPC25
2.51E-36	0.753274597	0.806	0.198	4.80E-32	exiting_progenitors	SGOL2
2.59E-36	0.81667032	0.761	0.186	4.95E-32	exiting_progenitors	CKAP2L
3.04E-36	0.437355624	0.507	0.075	5.80E-32	exiting_progenitors	INSM1
7.65E-36	0.951840337	0.836	0.233	1.46E-31	exiting_progenitors	CCNA2
1.36E-35	0.761160429	0.91	0.261	2.60E-31	exiting_progenitors	FBXO5
3.24E-35	0.813155405	0.776	0.199	6.18E-31	exiting_progenitors	FAM64A
3.92E-35	0.856828517	0.881	0.258	7.49E-31	exiting_progenitors	CDKN2D
7.13E-35	0.803859305	0.881	0.283	1.36E-30	exiting_progenitors	ZWINT
1.02E-34	0.948922501	1	0.985	1.96E-30	exiting_progenitors	H2AFZ
1.41E-34	1.474729754	1	0.82	2.70E-30	exiting_progenitors	HMGB2
2.87E-34	0.787073904	0.731	0.176	5.48E-30	exiting_progenitors	PSRC1
6.05E-34	1.628901528	0.925	0.393	1.16E-29	exiting_progenitors	UBE2C
8.24E-34	0.758637044	0.672	0.147	1.57E-29	exiting_progenitors	AURKA
9.36E-34	0.86095288	1	0.999	1.79E-29	exiting_progenitors	PTMA
3.31E-33	0.806387286	0.881	0.316	6.32E-29	exiting_progenitors	UCP2
4.62E-33	1.137003637	1	0.986	8.83E-29	exiting_progenitors	TUBA1B
1.14E-32	1.004290083	0.91	0.385	2.19E-28	exiting_progenitors	H2AFX
2.32E-32	0.928571788	0.97	0.428	4.43E-28	exiting_progenitors	MAD2L1
2.51E-32	1.139042736	0.881	0.331	4.80E-28	exiting_progenitors	CDK1
4.25E-32	1.147488891	1	0.622	8.12E-28	exiting_progenitors	CKS1B
5.33E-32	1.129407992	0.985	0.576	1.02E-27	exiting_progenitors	SMC4
7.86E-32	0.984786583	0.821	0.247	1.50E-27	exiting_progenitors	CDKN3
8.02E-32	0.578592598	0.687	0.146	1.53E-27	exiting_progenitors	ONECUT2
1.26E-31	1.47249991	0.94	0.46	2.41E-27	exiting_progenitors	UBE2S
1.60E-31	1.335881543	0.97	0.374	3.05E-27	exiting_progenitors	CENPF
5.14E-31	0.817606403	1	0.989	9.82E-27	exiting_progenitors	HMGB1
8.21E-31	0.598301787	0.701	0.166	1.57E-26	exiting_progenitors	MXD3
1.36E-30	0.475357858	0.657	0.148	2.59E-26	exiting_progenitors	KIF15
1.96E-30	1.072248204	0.881	0.334	3.74E-26	exiting_progenitors	BIRC5
7.42E-30	0.638913983	0.731	0.19	1.42E-25	exiting_progenitors	NDC80
9.33E-30	0.666058724	0.821	0.248	1.78E-25	exiting_progenitors	CENPK
9.91E-30	0.584211843	0.866	0.29	1.89E-25	exiting_progenitors	ASRGL1
1.83E-29	0.61370106	0.791	0.225	3.50E-25	exiting_progenitors	TACC3
1.95E-29	0.503775207	0.552	0.114	3.74E-25	exiting_progenitors	ZMYND10
2.25E-29	0.483089503	0.507	0.095	4.30E-25	exiting_progenitors	DLEU2
2.36E-29	0.627995019	0.851	0.26	4.52E-25	exiting_progenitors	CENPN
3.79E-29	0.554625866	0.687	0.175	7.24E-25	exiting_progenitors	RACGAP1
5.65E-29	0.468574998	0.567	0.117	1.08E-24	exiting_progenitors	CASC5
1.04E-28	0.515928392	0.552	0.106	1.99E-24	exiting_progenitors	ONECUT1
5.76E-28	0.679073336	0.791	0.247	1.10E-23	exiting_progenitors	CENPU
1.26E-27	0.818581503	0.881	0.352	2.40E-23	exiting_progenitors	CKAP2
2.45E-27	0.607373935	0.776	0.228	4.67E-23	exiting_progenitors	KIFC1
3.04E-27	0.626373587	1	0.998	5.82E-23	exiting_progenitors	TUBB
3.05E-27	1.095964907	0.985	0.72	5.84E-23	exiting_progenitors	CKS2
3.37E-27	0.426939936	0.672	0.164	6.44E-23	exiting_progenitors	SPC24
3.92E-27	0.690870853	0.776	0.243	7.50E-23	exiting_progenitors	C21orf58
3.94E-27	0.846042979	0.91	0.464	7.54E-23	exiting_progenitors	USP1
4.35E-27	0.551268499	0.552	0.117	8.31E-23	exiting_progenitors	BUB1
4.59E-27	0.789008048	0.657	0.174	8.76E-23	exiting_progenitors	NEK2
1.18E-26	0.689886436	0.955	0.416	2.25E-22	exiting_progenitors	SMC2
1.20E-26	0.821281199	0.91	0.408	2.28E-22	exiting_progenitors	EZH2
1.96E-26	0.562612783	0.627	0.149	3.75E-22	exiting_progenitors	DLGAP5
5.99E-26	0.712221848	0.776	0.283	1.15E-21	exiting_progenitors	CENPW
8.47E-26	0.499565187	0.612	0.147	1.62E-21	exiting_progenitors	KIF2C
8.53E-26	0.790789116	0.731	0.231	1.63E-21	exiting_progenitors	KNSTRN
1.00E-25	1.210333693	0.955	0.567	1.91E-21	exiting_progenitors	PTTG1
1.14E-25	1.007570202	0.94	0.611	2.17E-21	exiting_progenitors	CCDC34
3.97E-25	0.521135421	0.597	0.144	7.59E-21	exiting_progenitors	HJURP
4.08E-25	0.421260028	0.612	0.147	7.80E-21	exiting_progenitors	APOLD1
6.30E-25	0.451841087	0.612	0.153	1.20E-20	exiting_progenitors	FOXN4
1.03E-24	0.727826564	0.806	0.263	1.96E-20	exiting_progenitors	SCG3
1.13E-24	0.51804405	0.612	0.159	2.16E-20	exiting_progenitors	SPAG5
1.38E-24	0.751008621	0.94	0.59	2.64E-20	exiting_progenitors	MAD2L2
2.02E-24	0.964805397	0.985	0.811	3.86E-20	exiting_progenitors	SH3BGRL3
3.46E-24	0.539156297	0.448	0.088	6.62E-20	exiting_progenitors	KIF20A
7.77E-24	0.80006333	0.851	0.375	1.48E-19	exiting_progenitors	MIS18BP1
8.94E-24	0.654416196	0.836	0.344	1.71E-19	exiting_progenitors	KIF22
9.80E-24	0.723128632	0.97	0.813	1.87E-19	exiting_progenitors	H2AFV
1.27E-23	0.781021711	0.97	0.727	2.43E-19	exiting_progenitors	CARHSP1
1.76E-23	0.629235927	0.687	0.195	3.36E-19	exiting_progenitors	ASPM
2.80E-23	0.610516914	0.925	0.381	5.36E-19	exiting_progenitors	IVNS1ABP
3.79E-23	0.462593668	0.597	0.156	7.24E-19	exiting_progenitors	RTKN2
5.07E-23	0.526928277	0.672	0.206	9.68E-19	exiting_progenitors	MIR217HG
5.39E-23	0.703608105	0.985	0.825	1.03E-18	exiting_progenitors	CENPV
1.32E-22	0.562934242	1	0.981	2.51E-18	exiting_progenitors	HNRNPA0
2.55E-22	0.531615413	0.522	0.126	4.87E-18	exiting_progenitors	ECT2
2.67E-22	0.569455242	1	0.997	5.10E-18	exiting_progenitors	H3F3B
2.68E-22	0.645965483	1	0.862	5.13E-18	exiting_progenitors	HNRNPH3
2.84E-22	0.643357264	0.97	0.531	5.43E-18	exiting_progenitors	LMNB1
3.63E-22	0.792885594	0.687	0.215	6.94E-18	exiting_progenitors	CDC20
4.94E-22	0.861173598	0.955	0.671	9.44E-18	exiting_progenitors	AKR7A2
8.15E-22	0.841288549	0.97	0.75	1.56E-17	exiting_progenitors	HMGB3
9.83E-22	0.732244046	0.955	0.563	1.88E-17	exiting_progenitors	TMPO
1.06E-21	0.468627257	0.642	0.183	2.02E-17	exiting_progenitors	CDCA5
1.19E-21	0.628375969	1	0.975	2.28E-17	exiting_progenitors	HNRNPA2B1
1.61E-21	0.736630329	0.985	0.643	3.07E-17	exiting_progenitors	HNRNPAB
1.62E-21	0.600945241	1	0.895	3.10E-17	exiting_progenitors	COX8A
1.99E-21	0.708038628	0.955	0.53	3.79E-17	exiting_progenitors	SYNE2
1.99E-21	1.038810116	0.821	0.358	3.80E-17	exiting_progenitors	CCNB2
3.77E-21	0.50933208	0.657	0.209	7.21E-17	exiting_progenitors	RAD51AP1
4.91E-21	0.64606053	0.851	0.356	9.39E-17	exiting_progenitors	ORC6
5.00E-21	0.946448289	1	0.888	9.55E-17	exiting_progenitors	TUBB4B
1.84E-20	0.680861119	0.955	0.673	3.51E-16	exiting_progenitors	ANP32E
1.98E-20	0.510645717	0.716	0.247	3.77E-16	exiting_progenitors	CTPS1
2.12E-20	0.579214011	0.806	0.319	4.04E-16	exiting_progenitors	CDCA4
3.28E-20	0.448929297	0.776	0.295	6.27E-16	exiting_progenitors	HIRIP3
3.93E-20	0.524817609	1	0.983	7.52E-16	exiting_progenitors	RAN
6.41E-20	0.641335944	0.955	0.769	1.22E-15	exiting_progenitors	CYCS
7.08E-20	0.431463787	0.642	0.199	1.35E-15	exiting_progenitors	LRR1
9.37E-20	0.58613955	1	0.856	1.79E-15	exiting_progenitors	SNRPB
1.71E-19	0.505059737	0.612	0.187	3.28E-15	exiting_progenitors	SGIP1
1.89E-19	0.667167664	0.97	0.944	3.61E-15	exiting_progenitors	NUCKS1
2.23E-19	0.495941787	1	0.94	4.27E-15	exiting_progenitors	SRSF3
2.46E-19	1.524015474	1	0.909	4.70E-15	exiting_progenitors	HIST1H4C
3.11E-19	0.430910504	0.507	0.133	5.95E-15	exiting_progenitors	PRR11
4.34E-19	1.120637381	0.925	0.623	8.29E-15	exiting_progenitors	KPNA2
6.46E-19	0.552595139	0.791	0.318	1.23E-14	exiting_progenitors	ACOT7
8.65E-19	0.621417545	1	0.889	1.65E-14	exiting_progenitors	SRSF7
1.10E-18	0.668489554	0.896	0.594	2.10E-14	exiting_progenitors	BUB3
1.25E-18	0.739022414	0.985	0.865	2.39E-14	exiting_progenitors	CALM3
1.31E-18	0.500552623	1	0.995	2.50E-14	exiting_progenitors	HSP90AA1
1.44E-18	0.640386872	0.507	0.135	2.75E-14	exiting_progenitors	PLK1
1.45E-18	0.540609656	1	0.992	2.78E-14	exiting_progenitors	RBP1
1.89E-18	0.535011981	0.985	0.942	3.61E-14	exiting_progenitors	GPX4
2.02E-18	0.481188723	1	0.947	3.86E-14	exiting_progenitors	PTGES3
2.36E-18	0.549372924	0.985	0.838	4.51E-14	exiting_progenitors	ANAPC11
3.04E-18	0.810702014	0.716	0.305	5.82E-14	exiting_progenitors	ASCL1
3.79E-18	0.593612479	0.537	0.155	7.24E-14	exiting_progenitors	CENPE
4.52E-18	0.629734261	0.493	0.13	8.64E-14	exiting_progenitors	CENPA
5.29E-18	0.566246025	0.836	0.399	1.01E-13	exiting_progenitors	RNASEH2A
5.34E-18	0.503919638	0.746	0.289	1.02E-13	exiting_progenitors	KIF20B
9.99E-18	1.019488955	0.687	0.264	1.91E-13	exiting_progenitors	CCNB1
1.02E-17	0.5798479	0.985	0.808	1.95E-13	exiting_progenitors	PFN2
1.14E-17	0.579784404	0.985	0.962	2.19E-13	exiting_progenitors	DYNLL1
1.22E-17	0.678509419	0.91	0.698	2.34E-13	exiting_progenitors	TFDP2
1.54E-17	0.60193694	1	0.835	2.95E-13	exiting_progenitors	SFPQ
2.27E-17	0.619934344	1	0.886	4.34E-13	exiting_progenitors	PSIP1
3.21E-17	0.530435261	0.985	0.9	6.14E-13	exiting_progenitors	GNG5
3.25E-17	0.616523761	0.672	0.249	6.21E-13	exiting_progenitors	CLSPN
4.31E-17	0.480255305	0.687	0.258	8.24E-13	exiting_progenitors	ATAD5
5.98E-17	0.679367621	0.896	0.59	1.14E-12	exiting_progenitors	BTG3
7.06E-17	0.54087315	0.97	0.816	1.35E-12	exiting_progenitors	NDUFA6
1.11E-16	0.541429757	0.761	0.316	2.11E-12	exiting_progenitors	DBF4
1.35E-16	0.577645293	0.985	0.851	2.58E-12	exiting_progenitors	DEK
1.78E-16	0.452068938	0.716	0.289	3.41E-12	exiting_progenitors	EZR
1.79E-16	0.471787721	0.985	0.769	3.41E-12	exiting_progenitors	CBX5
1.93E-16	0.524879746	0.97	0.889	3.69E-12	exiting_progenitors	BANF1
2.64E-16	0.503539419	0.761	0.327	5.05E-12	exiting_progenitors	MBD4
3.07E-16	0.423672505	1	0.999	5.87E-12	exiting_progenitors	ACTB
3.15E-16	0.584967299	0.985	0.834	6.01E-12	exiting_progenitors	SNRPD1
3.22E-16	0.511846976	0.836	0.407	6.16E-12	exiting_progenitors	DDX39A
4.62E-16	0.414893396	0.567	0.175	8.83E-12	exiting_progenitors	KIF23
7.46E-16	0.682722745	0.657	0.27	1.42E-11	exiting_progenitors	ATAD2
7.63E-16	0.536533776	0.642	0.226	1.46E-11	exiting_progenitors	GADD45G
7.83E-16	0.62449611	0.97	0.822	1.50E-11	exiting_progenitors	DBI
1.47E-15	0.538554992	1	0.83	2.81E-11	exiting_progenitors	TMSB15A
1.64E-15	0.565173792	0.821	0.412	3.14E-11	exiting_progenitors	TUBG1
1.86E-15	0.41419916	0.731	0.303	3.55E-11	exiting_progenitors	VRK1
1.89E-15	0.628367479	0.955	0.848	3.61E-11	exiting_progenitors	TECR
3.68E-15	0.443013135	0.821	0.415	7.04E-11	exiting_progenitors	MRPS11
4.54E-15	0.467321003	0.776	0.39	8.68E-11	exiting_progenitors	TMEM237
5.12E-15	0.584255904	0.985	0.883	9.79E-11	exiting_progenitors	RANBP1
7.15E-15	0.622149504	0.94	0.643	1.37E-10	exiting_progenitors	TYMS
9.62E-15	0.455562244	0.701	0.286	1.84E-10	exiting_progenitors	TP53I11
1.16E-14	0.421957959	0.582	0.206	2.22E-10	exiting_progenitors	MND1
1.23E-14	0.58647755	0.866	0.571	2.36E-10	exiting_progenitors	SKA2
1.61E-14	0.462555145	0.701	0.28	3.07E-10	exiting_progenitors	TUBB6
1.71E-14	0.440179186	0.791	0.354	3.26E-10	exiting_progenitors	RNASEH2B
3.40E-14	0.438644771	0.657	0.267	6.49E-10	exiting_progenitors	C12orf75
3.64E-14	0.498694343	0.761	0.38	6.96E-10	exiting_progenitors	SPATA33
5.04E-14	0.455878859	0.985	0.874	9.64E-10	exiting_progenitors	XRCC5
6.61E-14	0.470592745	0.761	0.386	1.26E-09	exiting_progenitors	C3orf14
6.90E-14	0.676734321	0.955	0.679	1.32E-09	exiting_progenitors	CXCR4
7.22E-14	0.418396065	0.955	0.722	1.38E-09	exiting_progenitors	RALY
8.77E-14	0.504542779	0.866	0.522	1.68E-09	exiting_progenitors	DTYMK
9.70E-14	0.431831566	0.567	0.203	1.85E-09	exiting_progenitors	ASF1B
1.04E-13	0.535489204	0.955	0.792	2.00E-09	exiting_progenitors	RORB
1.14E-13	0.460871608	0.866	0.6	2.19E-09	exiting_progenitors	NDUFAF3
1.29E-13	0.502207129	0.97	0.701	2.47E-09	exiting_progenitors	PCM1
1.33E-13	0.450220008	0.836	0.457	2.55E-09	exiting_progenitors	DNMT1
1.68E-13	0.436544768	0.776	0.391	3.22E-09	exiting_progenitors	CMC2
3.04E-13	0.464313522	1	0.994	5.81E-09	exiting_progenitors	CALM2
4.85E-13	0.59858903	0.776	0.472	9.27E-09	exiting_progenitors	RP11-620J15.3
5.29E-13	0.477172946	0.94	0.799	1.01E-08	exiting_progenitors	RHEB
5.66E-13	0.585592322	0.866	0.61	1.08E-08	exiting_progenitors	RP11-247C2.2
8.71E-13	0.528028711	1	0.989	1.66E-08	exiting_progenitors	UBB
8.83E-13	0.459447027	0.955	0.82	1.69E-08	exiting_progenitors	CSRP2
9.32E-13	0.421391382	0.881	0.45	1.78E-08	exiting_progenitors	RRM1
1.07E-12	0.457336866	0.731	0.338	2.05E-08	exiting_progenitors	RGS16
1.14E-12	0.728776576	0.761	0.393	2.17E-08	exiting_progenitors	KIAA0101
1.37E-12	0.433406984	0.985	0.769	2.62E-08	exiting_progenitors	SRSF10
1.38E-12	0.524876795	0.821	0.496	2.63E-08	exiting_progenitors	RUVBL2
3.17E-12	0.701594129	0.896	0.536	6.07E-08	exiting_progenitors	PCNA
3.76E-12	0.422392077	0.97	0.771	7.18E-08	exiting_progenitors	MINOS1
4.33E-12	0.410142212	0.94	0.76	8.28E-08	exiting_progenitors	LSM3
4.73E-12	0.468493024	1	0.955	9.04E-08	exiting_progenitors	RBMX
8.79E-12	0.595541853	0.955	0.806	1.68E-07	exiting_progenitors	SOX11
1.32E-11	0.461526143	0.731	0.399	2.53E-07	exiting_progenitors	ACYP1
1.64E-11	0.418109379	0.448	0.146	3.13E-07	exiting_progenitors	Sep-04
1.73E-11	0.463560667	0.896	0.593	3.30E-07	exiting_progenitors	RPA3
1.84E-11	0.45745325	0.955	0.755	3.52E-07	exiting_progenitors	CXXC5
2.29E-11	0.458020178	0.925	0.802	4.38E-07	exiting_progenitors	C12orf57
4.31E-11	0.482071919	0.97	0.807	8.25E-07	exiting_progenitors	SMC3
4.61E-11	0.509087668	0.806	0.475	8.81E-07	exiting_progenitors	TTC14
5.64E-11	0.434435087	0.881	0.671	1.08E-06	exiting_progenitors	PIN1
9.29E-11	0.432362774	0.448	0.16	1.77E-06	exiting_progenitors	TRIM59
1.31E-10	0.410330215	0.925	0.727	2.50E-06	exiting_progenitors	HNRNPD
1.62E-10	0.414695764	0.776	0.455	3.10E-06	exiting_progenitors	HADH
1.77E-10	0.466818825	0.925	0.772	3.39E-06	exiting_progenitors	LSM5
2.06E-10	0.451072393	0.94	0.698	3.93E-06	exiting_progenitors	SIVA1
3.75E-10	0.45201462	0.821	0.492	7.17E-06	exiting_progenitors	HSPB11
4.31E-10	0.472503908	0.761	0.428	8.24E-06	exiting_progenitors	DNAJC9
6.08E-10	0.413788014	0.97	0.868	1.16E-05	exiting_progenitors	HSPA8
7.86E-10	0.740192929	0.881	0.808	1.50E-05	exiting_progenitors	ARL6IP1
9.26E-10	0.416439647	0.97	0.868	1.77E-05	exiting_progenitors	ILF2
1.02E-09	0.51401145	0.94	0.845	1.95E-05	exiting_progenitors	HN1
1.28E-09	0.5261177	0.627	0.311	2.45E-05	exiting_progenitors	PMAIP1
1.41E-09	0.424530723	0.761	0.442	2.69E-05	exiting_progenitors	FBLN1
1.62E-09	0.532350948	0.806	0.537	3.10E-05	exiting_progenitors	RSBN1
1.90E-09	0.413083244	0.657	0.306	3.63E-05	exiting_progenitors	ELAVL3
2.42E-09	0.465938216	0.776	0.503	4.63E-05	exiting_progenitors	MZT1
2.59E-09	0.426405809	0.657	0.343	4.95E-05	exiting_progenitors	RPL39L
4.92E-09	0.591911334	0.522	0.233	9.41E-05	exiting_progenitors	CCNA1
1.29E-08	0.412652581	0.896	0.714	0.000247395	exiting_progenitors	PLEKHA1
1.51E-08	0.428720109	0.507	0.24	0.000288188	exiting_progenitors	UHRF1
5.76E-08	0.430262849	0.806	0.577	0.001100238	exiting_progenitors	PNRC2
7.66E-08	0.503049288	0.731	0.45	0.001464581	exiting_progenitors	HELLS
1.10E-07	0.453003555	0.701	0.418	0.002092987	exiting_progenitors	DHFR
1.36E-07	0.568507989	0.866	0.687	0.002599617	exiting_progenitors	MSI1
4.77E-07	0.975887054	0.761	0.602	0.009121281	exiting_progenitors	TRH
8.07E-07	0.493338155	0.746	0.553	0.015423281	exiting_progenitors	GYG1
1.58E-106	1.23781839	0.781	0.136	3.03E-102	neuroblasts	RASD1
1.66E-92	0.741685297	0.563	0.071	3.18E-88	neuroblasts	ATOH7
6.37E-87	0.730510067	0.523	0.064	1.22E-82	neuroblasts	MFNG
2.08E-86	1.769354341	0.907	0.315	3.97E-82	neuroblasts	RGS16
5.84E-83	1.805718808	0.861	0.28	1.12E-78	neuroblasts	GADD45A
7.19E-82	0.801173476	0.649	0.112	1.37E-77	neuroblasts	SERPINI1
1.90E-80	0.866161503	0.689	0.13	3.64E-76	neuroblasts	SRRM4
1.05E-76	0.629884861	0.404	0.04	2.00E-72	neuroblasts	DLX1
1.09E-76	0.475617981	0.344	0.027	2.07E-72	neuroblasts	INSM2
1.37E-71	1.454337072	0.993	0.805	2.61E-67	neuroblasts	SH3BGRL3
1.96E-71	1.033709749	1	0.992	3.74E-67	neuroblasts	RBP1
1.45E-69	0.644731704	0.424	0.05	2.77E-65	neuroblasts	DLX2
9.31E-66	1.867530299	0.967	0.577	1.78E-61	neuroblasts	HES6
4.03E-65	1.652056702	0.695	0.195	7.71E-61	neuroblasts	RP3-395M20.12
5.98E-60	0.666632693	0.457	0.071	1.14E-55	neuroblasts	EYA2
6.42E-59	0.579133414	0.411	0.059	1.23E-54	neuroblasts	CPLX2
3.69E-55	0.765957784	0.603	0.134	7.06E-51	neuroblasts	ONECUT2
3.82E-54	0.466568045	0.384	0.055	7.30E-50	neuroblasts	KIF19
9.04E-54	0.819854983	0.404	0.061	1.73E-49	neuroblasts	C8orf46
1.17E-53	0.714156291	0.43	0.071	2.23E-49	neuroblasts	SLC18A2
6.45E-53	0.734502847	0.616	0.16	1.23E-48	neuroblasts	SHD
1.01E-52	2.709053348	0.596	0.163	1.93E-48	neuroblasts	GAL
1.30E-51	0.408723264	0.331	0.041	2.48E-47	neuroblasts	SLC38A4
2.81E-49	0.789978668	0.364	0.053	5.36E-45	neuroblasts	VSX1
3.83E-49	0.832640792	0.55	0.128	7.32E-45	neuroblasts	SSTR2
1.41E-47	0.97215643	0.861	0.467	2.70E-43	neuroblasts	BCL7A
1.54E-47	0.477594554	1	1	2.94E-43	neuroblasts	HNRNPA1
8.12E-47	0.984734364	0.596	0.173	1.55E-42	neuroblasts	HEY1
1.08E-46	0.797599596	1	0.999	2.06E-42	neuroblasts	TMSB4X
8.12E-46	1.391630242	0.894	0.589	1.55E-41	neuroblasts	TRH
6.26E-45	0.905052579	0.954	0.804	1.20E-40	neuroblasts	PFN2
2.44E-43	0.627845403	0.404	0.078	4.66E-39	neuroblasts	BHLHE22
2.66E-42	0.768317854	0.881	0.507	5.09E-38	neuroblasts	LIMD2
4.78E-42	0.426908953	0.404	0.08	9.14E-38	neuroblasts	FAM131C
8.76E-42	0.706758525	0.609	0.188	1.67E-37	neuroblasts	DOK5
2.93E-41	0.943927654	0.927	0.706	5.61E-37	neuroblasts	PLEKHA1
4.81E-41	0.977792384	0.901	0.534	9.18E-37	neuroblasts	PCBP4
7.37E-41	0.67988058	0.603	0.195	1.41E-36	neuroblasts	MIR217HG
3.06E-40	0.441980543	0.358	0.064	5.84E-36	neuroblasts	DLL1
3.41E-37	0.798990026	0.689	0.252	6.51E-33	neuroblasts	SCG3
4.46E-37	0.952678214	0.98	0.8	8.53E-33	neuroblasts	SOX11
4.93E-37	0.602505877	0.98	0.874	9.41E-33	neuroblasts	MLLT11
6.06E-37	0.489939628	0.444	0.11	1.16E-32	neuroblasts	MYBL1
5.26E-35	0.687386742	0.755	0.367	1.01E-30	neuroblasts	CADM3
7.17E-35	0.756103779	0.887	0.652	1.37E-30	neuroblasts	NOVA1
1.36E-34	1.218269793	0.384	0.089	2.60E-30	neuroblasts	CLDN5
2.52E-34	0.539247771	0.987	0.969	4.82E-30	neuroblasts	SLC25A6
2.55E-33	0.928983285	0.921	0.672	4.88E-29	neuroblasts	CXCR4
4.97E-33	0.582720104	0.728	0.334	9.50E-29	neuroblasts	GPC2
5.84E-33	0.867708875	0.98	0.882	1.12E-28	neuroblasts	MIAT
1.19E-31	0.590771146	0.603	0.241	2.27E-27	neuroblasts	NECAB3
2.92E-31	0.579704979	0.94	0.715	5.57E-27	neuroblasts	BASP1
8.88E-31	0.624431422	1	0.999	1.70E-26	neuroblasts	CKB
3.65E-30	0.561328696	0.974	0.885	6.98E-26	neuroblasts	CD24
1.98E-28	0.689871187	0.278	0.056	3.78E-24	neuroblasts	GUCA1A
2.03E-27	0.608223105	0.576	0.223	3.89E-23	neuroblasts	ELAVL2
3.54E-26	0.538853443	0.351	0.086	6.77E-22	neuroblasts	POU4F2
2.10E-25	0.566521388	0.887	0.693	4.01E-21	neuroblasts	TFDP2
5.56E-25	0.608623426	0.682	0.369	1.06E-20	neuroblasts	DST
1.27E-24	0.656065591	0.675	0.378	2.42E-20	neuroblasts	IVNS1ABP
5.64E-24	0.539933991	0.921	0.782	1.08E-19	neuroblasts	SYT1
4.49E-23	0.556394917	0.702	0.368	8.59E-19	neuroblasts	TAGLN3
6.74E-23	0.519242014	0.927	0.788	1.29E-18	neuroblasts	RORB
7.25E-23	0.730962003	0.483	0.173	1.38E-18	neuroblasts	NEUROD1
5.18E-22	0.610241862	0.53	0.219	9.90E-18	neuroblasts	GADD45G
3.70E-21	0.538270866	0.715	0.427	7.08E-17	neuroblasts	LCA5
7.63E-21	0.43006752	0.305	0.083	1.46E-16	neuroblasts	TMEM176A
1.16E-20	0.418670042	0.305	0.085	2.22E-16	neuroblasts	TMEM176B
5.44E-20	0.475291502	0.629	0.356	1.04E-15	neuroblasts	COL13A1
9.47E-19	0.41226374	0.47	0.204	1.81E-14	neuroblasts	GALNT2
1.28E-18	0.502411982	0.675	0.44	2.44E-14	neuroblasts	ABRACL
3.95E-18	0.48575017	0.503	0.242	7.55E-14	neuroblasts	CBFA2T2
1.39E-17	0.410500099	0.596	0.325	2.65E-13	neuroblasts	RNF165
6.28E-17	0.442086041	0.914	0.863	1.20E-12	neuroblasts	HNRNPH3
1.33E-16	0.410721114	0.589	0.299	2.54E-12	neuroblasts	ELAVL3
2.16E-16	0.451531767	0.675	0.442	4.13E-12	neuroblasts	STRADB
4.07E-16	0.509097446	0.808	0.666	7.79E-12	neuroblasts	NKAIN4
8.35E-16	0.533947518	0.795	0.634	1.60E-11	neuroblasts	BTG2
5.57E-15	0.457120407	0.755	0.536	1.06E-10	neuroblasts	ZNF385A
5.98E-15	0.412110164	0.775	0.59	1.14E-10	neuroblasts	BAZ1A
1.19E-14	0.416948789	0.947	0.916	2.27E-10	neuroblasts	BTG1
4.30E-14	0.455385694	0.715	0.544	8.23E-10	neuroblasts	PTPRF
4.95E-14	0.629055921	0.57	0.376	9.45E-10	neuroblasts	CYB5A
6.38E-14	0.410685347	0.848	0.755	1.22E-09	neuroblasts	CXXC5
6.56E-14	0.408227575	0.887	0.81	1.25E-09	neuroblasts	FSCN1
6.58E-14	0.49101927	0.848	0.746	1.26E-09	neuroblasts	IDH2
1.25E-13	0.515576942	0.709	0.549	2.39E-09	neuroblasts	GYG1
3.66E-13	0.478208603	0.775	0.607	7.00E-09	neuroblasts	RP11-247C2.2
5.73E-13	0.41200516	0.808	0.673	1.10E-08	neuroblasts	SVBP
1.91E-11	0.925623268	0.43	0.233	3.65E-07	neuroblasts	IGFBP5
1.21E-10	0.460899926	0.795	0.671	2.32E-06	neuroblasts	AKR7A2
7.07E-09	0.461203746	0.536	0.393	0.000135128	neuroblasts	ZBTB16
6.45E-07	0.40565949	0.748	0.688	0.012333476	neuroblasts	MSI1
0	2.538094974	0.891	0.016	0	photoreceptors	DCT
0	1.792811062	0.832	0.018	0	photoreceptors	PRDM1
7.82E-261	1.38980834	0.861	0.032	1.49E-256	photoreceptors	CRX
2.21E-243	1.170410928	0.564	0.008	4.22E-239	photoreceptors	PCAT4
7.00E-240	1.445296573	0.574	0.009	1.34E-235	photoreceptors	PDC
1.30E-234	1.347334545	0.822	0.034	2.48E-230	photoreceptors	NEUROD4
1.41E-226	0.754386966	0.485	0.005	2.69E-222	photoreceptors	MRLN
3.89E-219	0.640983531	0.465	0.004	7.43E-215	photoreceptors	KCNH6
7.92E-214	0.591194404	0.436	0.003	1.51E-209	photoreceptors	RBP3
4.23E-212	0.776523095	0.485	0.006	8.07E-208	photoreceptors	AIPL1
1.71E-210	1.059154928	0.584	0.014	3.26E-206	photoreceptors	VTN
6.00E-205	0.678532081	0.574	0.014	1.15E-200	photoreceptors	MAOA
1.14E-201	1.601607753	0.881	0.055	2.19E-197	photoreceptors	OTX2
1.79E-196	1.987406646	0.653	0.024	3.43E-192	photoreceptors	RCVRN
9.83E-195	0.92125913	0.733	0.034	1.88E-190	photoreceptors	MCC
4.03E-193	1.188700118	0.584	0.017	7.71E-189	photoreceptors	SLC38A5
7.66E-191	0.753154639	0.416	0.004	1.46E-186	photoreceptors	SERPINI2
6.42E-183	1.757927362	0.792	0.049	1.23E-178	photoreceptors	GNB3
1.72E-180	1.185629601	0.713	0.035	3.28E-176	photoreceptors	MIR7-3HG
5.08E-179	0.955079553	0.594	0.021	9.71E-175	photoreceptors	NXPH4
6.17E-165	0.447796643	0.376	0.005	1.18E-160	photoreceptors	RP11-184I16.4
1.96E-160	0.691012876	0.525	0.018	3.75E-156	photoreceptors	RIMS1
3.61E-150	0.505776714	0.337	0.004	6.90E-146	photoreceptors	TJP3
3.79E-140	0.671811318	0.337	0.005	7.24E-136	photoreceptors	RBP4
6.15E-140	0.906631911	0.545	0.026	1.18E-135	photoreceptors	TULP1
1.74E-137	0.4645262	0.287	0.002	3.33E-133	photoreceptors	IMPG2
7.49E-137	1.339473442	0.881	0.1	1.43E-132	photoreceptors	THRB
4.30E-136	0.474973148	0.376	0.008	8.21E-132	photoreceptors	AANAT
6.16E-136	0.965265328	0.713	0.053	1.18E-131	photoreceptors	LINC00599
9.23E-130	0.519844486	0.287	0.003	1.76E-125	photoreceptors	LINC00458
3.27E-115	1.620335669	0.921	0.134	6.25E-111	photoreceptors	SYT4
1.03E-112	1.627780053	0.871	0.125	1.98E-108	photoreceptors	Sep-04
7.64E-111	0.454181056	0.297	0.006	1.46E-106	photoreceptors	CTB-12O2.1
9.85E-109	1.987298294	0.95	0.161	1.88E-104	photoreceptors	NEUROD1
5.48E-106	0.549481311	0.307	0.008	1.05E-101	photoreceptors	GSG1
1.10E-105	1.226957667	0.921	0.144	2.11E-101	photoreceptors	SEZ6L2
1.49E-104	0.593993746	0.376	0.015	2.85E-100	photoreceptors	GUCY1A2
5.95E-103	0.935766394	0.693	0.075	1.14E-98	photoreceptors	SH3BP5
5.15E-100	0.466485901	0.317	0.01	9.85E-96	photoreceptors	FSTL5
3.67E-97	0.893417777	0.713	0.087	7.02E-93	photoreceptors	ROBO2
7.41E-97	0.880440151	0.644	0.067	1.42E-92	photoreceptors	NRXN1
5.42E-93	1.977361477	0.931	0.216	1.03E-88	photoreceptors	PHLDA1
1.83E-92	0.961927639	0.663	0.075	3.50E-88	photoreceptors	SYP
2.99E-92	1.667534265	0.812	0.126	5.71E-88	photoreceptors	SSTR2
2.79E-90	2.328222977	1	0.301	5.34E-86	photoreceptors	FAM57B
3.51E-87	1.608976954	0.921	0.21	6.71E-83	photoreceptors	GADD45G
5.21E-85	0.472781774	0.376	0.021	9.96E-81	photoreceptors	RAB26
6.75E-83	1.251574285	0.762	0.119	1.29E-78	photoreceptors	CHRNA3
4.92E-82	0.454046671	0.366	0.02	9.40E-78	photoreceptors	RAMP1
5.01E-80	1.179312246	0.881	0.181	9.57E-76	photoreceptors	ATP1A3
2.16E-78	1.246881044	0.564	0.061	4.13E-74	photoreceptors	C8orf46
6.68E-77	1.083995542	0.723	0.121	1.28E-72	photoreceptors	AMER2
6.47E-69	0.597865265	0.515	0.059	1.24E-64	photoreceptors	LINC01315
4.10E-68	0.424261182	0.396	0.032	7.83E-64	photoreceptors	GABBR2
6.70E-68	0.526947174	0.505	0.054	1.28E-63	photoreceptors	CHGB
2.43E-66	0.851217944	0.752	0.139	4.64E-62	photoreceptors	SRRM4
5.79E-66	0.936080474	0.812	0.168	1.11E-61	photoreceptors	INA
2.57E-65	0.415337382	0.287	0.016	4.91E-61	photoreceptors	NPFFR2
2.80E-65	1.847284913	1	0.537	5.34E-61	photoreceptors	PCBP4
1.47E-63	0.530051656	0.376	0.031	2.81E-59	photoreceptors	NRL
5.61E-59	0.54078575	0.366	0.033	1.07E-54	photoreceptors	DPP10
1.87E-58	0.454003415	0.376	0.034	3.57E-54	photoreceptors	CNTNAP2
3.14E-57	0.671860139	0.604	0.096	6.01E-53	photoreceptors	CTC-378H22.2
5.37E-56	1.168436445	0.842	0.212	1.03E-51	photoreceptors	SNCG
1.62E-51	1.081155143	0.861	0.254	3.09E-47	photoreceptors	SCG3
4.62E-51	0.516597302	0.624	0.112	8.82E-47	photoreceptors	SNAP25
9.60E-51	0.559821235	0.465	0.064	1.83E-46	photoreceptors	CHGA
5.03E-47	0.502296109	0.267	0.021	9.61E-43	photoreceptors	TUBA4A
2.28E-46	0.798246934	0.416	0.058	4.36E-42	photoreceptors	RXRG
3.87E-46	0.634851271	0.624	0.141	7.40E-42	photoreceptors	PHACTR2
6.46E-46	1.007182883	0.99	0.842	1.24E-41	photoreceptors	CPE
1.51E-45	1.03711529	1	0.45	2.88E-41	photoreceptors	STMN2
2.01E-45	0.755850083	1	0.997	3.84E-41	photoreceptors	H3F3B
4.73E-44	1.123565618	0.851	0.377	9.04E-40	photoreceptors	PIK3R1
5.35E-44	1.218730267	1	0.999	1.02E-39	photoreceptors	TMSB4X
5.76E-43	0.933712288	0.911	0.438	1.10E-38	photoreceptors	STRADB
5.19E-42	0.585709068	0.505	0.092	9.92E-38	photoreceptors	CADPS
1.59E-41	1.124629606	0.96	0.683	3.03E-37	photoreceptors	ENO2
9.41E-41	0.993110474	0.911	0.467	1.80E-36	photoreceptors	ATP2B1
1.32E-40	0.79716002	0.931	0.365	2.52E-36	photoreceptors	TAGLN3
1.33E-40	0.40804319	0.297	0.032	2.55E-36	photoreceptors	KIAA1107
1.60E-40	1.137494255	0.97	0.914	3.06E-36	photoreceptors	PRDX1
3.34E-40	0.578173485	0.416	0.068	6.38E-36	photoreceptors	STX3
6.06E-40	1.029012101	0.941	0.581	1.16E-35	photoreceptors	CADM1
6.97E-40	0.499793006	0.446	0.076	1.33E-35	photoreceptors	RPS6KL1
1.88E-39	1.110884102	0.99	0.887	3.59E-35	photoreceptors	TUBB4B
4.13E-39	0.815122006	0.743	0.265	7.90E-35	photoreceptors	ROGDI
6.69E-39	1.135609161	0.911	0.766	1.28E-34	photoreceptors	GUK1
1.52E-37	0.431601785	0.426	0.072	2.91E-33	photoreceptors	INSM1
1.68E-36	0.417038582	0.455	0.084	3.21E-32	photoreceptors	TRIM9
6.36E-36	0.490432654	0.446	0.085	1.22E-31	photoreceptors	AFAP1
1.12E-35	0.697245495	0.614	0.154	2.15E-31	photoreceptors	RASD1
1.61E-35	0.652198986	0.663	0.196	3.08E-31	photoreceptors	SERPINF1
4.15E-35	1.076542586	0.881	0.415	7.93E-31	photoreceptors	DCX
6.88E-33	0.881679113	0.941	0.671	1.32E-28	photoreceptors	SVBP
7.15E-33	0.512737105	0.644	0.176	1.37E-28	photoreceptors	RTN1
5.81E-31	0.480792129	0.287	0.04	1.11E-26	photoreceptors	CHODL
3.11E-30	0.923649794	0.96	0.841	5.94E-26	photoreceptors	SPCS1
3.94E-30	0.745362497	0.931	0.732	7.52E-26	photoreceptors	ATP6V0B
1.89E-29	0.739135112	0.693	0.284	3.62E-25	photoreceptors	REEP6
6.12E-29	0.649362258	0.99	0.997	1.17E-24	photoreceptors	TMSB10
2.20E-28	0.772081717	0.941	0.706	4.21E-24	photoreceptors	APLP1
3.42E-28	0.718301599	0.891	0.605	6.54E-24	photoreceptors	SEPW1
3.72E-28	0.544883088	0.495	0.123	7.11E-24	photoreceptors	CELF3
5.61E-28	0.409514532	0.515	0.138	1.07E-23	photoreceptors	PCBP3
6.00E-28	0.695589943	0.98	0.974	1.15E-23	photoreceptors	GSTP1
6.41E-28	0.754300435	0.624	0.219	1.22E-23	photoreceptors	MAP1LC3A
9.89E-28	0.922468697	0.723	0.296	1.89E-23	photoreceptors	STC1
1.27E-27	0.637560572	0.891	0.587	2.42E-23	photoreceptors	HES6
2.23E-27	0.845041724	0.941	0.752	4.26E-23	photoreceptors	GPX1
2.31E-27	0.417546898	0.356	0.067	4.41E-23	photoreceptors	SRRM3
2.89E-27	0.62698715	0.921	0.67	5.52E-23	photoreceptors	TERF2IP
4.86E-27	0.695961026	0.891	0.535	9.29E-23	photoreceptors	ZNF385A
5.18E-27	0.620042808	0.762	0.34	9.91E-23	photoreceptors	GPC2
2.97E-26	0.618015933	0.594	0.216	5.67E-22	photoreceptors	PTP4A3
3.22E-26	0.415867832	1	1	6.16E-22	photoreceptors	ACTG1
3.97E-26	0.828032757	0.822	0.51	7.58E-22	photoreceptors	NELL2
5.45E-26	0.593941175	0.96	0.851	1.04E-21	photoreceptors	SNRPN
5.69E-26	0.802982477	0.644	0.282	1.09E-21	photoreceptors	BCL2L1
1.34E-25	0.612604854	0.97	0.877	2.56E-21	photoreceptors	MLLT11
3.90E-25	0.537309977	0.98	0.809	7.45E-21	photoreceptors	SH3BGRL3
1.20E-24	0.621342346	0.535	0.177	2.29E-20	photoreceptors	SLC16A9
1.27E-24	0.552842267	1	0.989	2.43E-20	photoreceptors	STMN1
4.80E-24	0.415483845	0.307	0.057	9.18E-20	photoreceptors	MFAP4
1.82E-23	0.582504808	0.584	0.224	3.48E-19	photoreceptors	RGS2
1.06E-22	0.692107098	0.871	0.556	2.02E-18	photoreceptors	BEX1
1.20E-22	0.478814484	0.307	0.062	2.29E-18	photoreceptors	FILIP1L
1.22E-22	0.594051694	0.931	0.872	2.33E-18	photoreceptors	GABARAPL2
1.53E-22	0.483705354	0.99	0.996	2.92E-18	photoreceptors	TUBB2B
1.53E-22	1.0106185	0.752	0.423	2.92E-18	photoreceptors	S100A13
1.78E-22	0.584917952	0.624	0.246	3.41E-18	photoreceptors	LBH
2.15E-22	0.415690285	0.347	0.076	4.11E-18	photoreceptors	KIRREL2
5.39E-22	0.664845206	0.99	0.978	1.03E-17	photoreceptors	SOX4
6.06E-22	0.576020618	0.98	0.822	1.16E-17	photoreceptors	VAMP2
7.88E-22	0.666411416	0.851	0.559	1.51E-17	photoreceptors	CRMP1
1.17E-21	1.563561449	0.297	0.062	2.23E-17	photoreceptors	NTS
1.26E-21	0.71657391	0.752	0.422	2.42E-17	photoreceptors	ABHD14A
3.01E-21	0.424235939	0.366	0.087	5.75E-17	photoreceptors	RBFOX3
9.90E-21	0.459717023	0.96	0.963	1.89E-16	photoreceptors	COX7A2
1.20E-20	0.407288383	1	0.999	2.29E-16	photoreceptors	ACTB
1.89E-20	0.519359563	0.95	0.85	3.61E-16	photoreceptors	GPM6A
3.14E-20	0.471382191	0.535	0.179	6.00E-16	photoreceptors	MAPT
4.14E-20	0.650204302	0.921	0.72	7.90E-16	photoreceptors	BASP1
5.37E-20	0.587364059	1	0.97	1.03E-15	photoreceptors	MORF4L2
6.93E-20	0.52818674	0.851	0.565	1.32E-15	photoreceptors	BAD
7.21E-20	0.595393299	0.782	0.451	1.38E-15	photoreceptors	PGRMC2
7.95E-20	0.536069719	0.703	0.336	1.52E-15	photoreceptors	CCDC181
9.63E-20	0.473776275	0.703	0.301	1.84E-15	photoreceptors	RAB3A
1.31E-19	0.468601153	0.535	0.205	2.50E-15	photoreceptors	STXBP1
2.03E-19	0.635843182	0.762	0.426	3.88E-15	photoreceptors	SCARB2
3.22E-19	0.461090322	0.97	0.944	6.16E-15	photoreceptors	COX6A1
3.65E-19	0.536328716	0.822	0.501	6.98E-15	photoreceptors	GDI1
6.15E-19	0.765962142	0.723	0.423	1.17E-14	photoreceptors	PEG10
1.06E-18	0.44498949	0.337	0.087	2.02E-14	photoreceptors	GPC3
3.31E-18	0.43005263	0.416	0.129	6.32E-14	photoreceptors	ARHGEF2
3.33E-18	0.4405491	0.96	0.872	6.37E-14	photoreceptors	SSR4
4.62E-18	0.531428163	0.931	0.794	8.82E-14	photoreceptors	YWHAZ
4.92E-18	0.54607473	0.842	0.607	9.40E-14	photoreceptors	WRB
5.00E-18	0.490993997	0.931	0.754	9.56E-14	photoreceptors	CXXC5
5.68E-18	0.567808456	0.653	0.319	1.08E-13	photoreceptors	MEIS2
7.25E-18	0.481515533	0.574	0.26	1.39E-13	photoreceptors	NUDT14
7.43E-18	0.410620823	0.98	0.939	1.42E-13	photoreceptors	ATP6V1G1
7.69E-18	0.563521122	0.861	0.675	1.47E-13	photoreceptors	UQCC2
1.19E-17	0.505688486	0.762	0.469	2.27E-13	photoreceptors	RHOT1
1.20E-17	0.46636977	0.436	0.153	2.30E-13	photoreceptors	CLN6
1.38E-17	0.425758349	0.931	0.83	2.64E-13	photoreceptors	ATP5C1
2.52E-17	0.605885861	0.762	0.526	4.82E-13	photoreceptors	IFT57
4.37E-17	0.519722821	0.812	0.597	8.36E-13	photoreceptors	SPTSSA
4.38E-17	0.434597144	0.901	0.791	8.37E-13	photoreceptors	DYNLRB1
4.83E-17	0.564094527	0.772	0.484	9.24E-13	photoreceptors	PRRT2
6.45E-17	0.494464285	0.941	0.766	1.23E-12	photoreceptors	DAAM1
1.34E-16	0.532386535	0.832	0.594	2.55E-12	photoreceptors	BEX2
1.40E-16	0.634169839	0.693	0.417	2.68E-12	photoreceptors	ZHX1
3.08E-16	0.416344862	0.525	0.209	5.88E-12	photoreceptors	PPP2R5B
4.01E-16	0.478824458	0.554	0.243	7.65E-12	photoreceptors	SDC2
4.93E-16	0.505525346	0.95	0.784	9.41E-12	photoreceptors	SYT1
1.16E-15	0.51139431	0.97	0.977	2.21E-11	photoreceptors	BSG
1.20E-15	0.420903354	0.545	0.244	2.30E-11	photoreceptors	AKAP13
2.02E-15	0.46546931	0.881	0.753	3.87E-11	photoreceptors	PET100
2.52E-15	0.527178863	0.782	0.59	4.82E-11	photoreceptors	GRINA
3.40E-15	0.461017411	0.554	0.24	6.50E-11	photoreceptors	TSPAN7
3.86E-15	0.678594257	0.782	0.568	7.38E-11	photoreceptors	DHRS7
4.11E-15	0.435409286	0.554	0.25	7.86E-11	photoreceptors	NECAB3
9.67E-15	0.660808843	0.673	0.408	1.85E-10	photoreceptors	UNC119
1.79E-14	0.40626446	0.941	0.911	3.42E-10	photoreceptors	NDUFB11
2.01E-14	0.462690418	0.861	0.698	3.84E-10	photoreceptors	FAM96B
2.14E-14	0.499866915	0.871	0.685	4.09E-10	photoreceptors	MAP1LC3B
6.30E-14	0.625645709	0.733	0.515	1.20E-09	photoreceptors	TMX1
8.25E-14	0.467113341	0.673	0.402	1.58E-09	photoreceptors	CHCHD10
1.08E-13	0.463785157	0.752	0.501	2.06E-09	photoreceptors	TCAF1
1.13E-13	0.437079824	0.644	0.383	2.16E-09	photoreceptors	NAPA
1.55E-13	0.563000391	0.832	0.627	2.97E-09	photoreceptors	OCIAD2
1.82E-13	0.450512991	0.485	0.22	3.48E-09	photoreceptors	PRNP
1.95E-13	0.407325813	0.455	0.19	3.72E-09	photoreceptors	FAM221A
2.55E-13	0.451401929	0.782	0.528	4.88E-09	photoreceptors	APMAP
3.82E-13	0.489694172	0.822	0.587	7.31E-09	photoreceptors	PCSK1N
4.73E-13	0.492825059	0.653	0.413	9.03E-09	photoreceptors	TBCC
5.74E-13	0.447535009	0.653	0.376	1.10E-08	photoreceptors	DST
6.87E-13	0.462183046	0.564	0.286	1.31E-08	photoreceptors	LOXL1
1.03E-12	0.665641672	0.713	0.52	1.97E-08	photoreceptors	LIMD2
8.82E-12	0.45884709	0.851	0.686	1.69E-07	photoreceptors	AKAP9
9.26E-12	0.453296118	0.881	0.726	1.77E-07	photoreceptors	APP
1.10E-11	0.444946067	0.604	0.357	2.10E-07	photoreceptors	SLC22A17
1.13E-11	0.47714338	0.782	0.582	2.15E-07	photoreceptors	ARMCX3
2.25E-11	0.421662083	0.782	0.638	4.30E-07	photoreceptors	CHMP2A
2.28E-11	0.490750128	0.95	0.902	4.36E-07	photoreceptors	HMGA1
5.05E-11	0.424911012	0.96	0.916	9.66E-07	photoreceptors	SARAF
7.21E-11	0.485002525	0.564	0.341	1.38E-06	photoreceptors	ITSN1
8.06E-11	0.411302574	0.673	0.459	1.54E-06	photoreceptors	MARK3
1.80E-10	0.435392656	0.901	0.757	3.45E-06	photoreceptors	UCHL1
2.27E-10	0.485212085	0.446	0.219	4.35E-06	photoreceptors	PLEKHB1
3.37E-10	0.430085106	0.693	0.514	6.43E-06	photoreceptors	COX17
4.04E-10	0.406763332	0.891	0.865	7.71E-06	photoreceptors	COX7B
4.65E-10	0.45016161	0.693	0.462	8.88E-06	photoreceptors	TXNIP
5.70E-10	0.522697816	0.683	0.489	1.09E-05	photoreceptors	CMSS1
9.31E-10	0.784711103	0.812	0.748	1.78E-05	photoreceptors	KCNQ1OT1
1.38E-09	0.433703445	1	0.998	2.63E-05	photoreceptors	PKM
3.19E-09	0.408183147	0.683	0.474	6.10E-05	photoreceptors	IFI27L2
1.73E-08	0.424464814	0.921	0.854	0.000329847	photoreceptors	GNAS
1.97E-08	0.455873333	0.455	0.245	0.000377	photoreceptors	GNG3
5.02E-08	0.480518837	0.545	0.344	0.000959402	photoreceptors	CDKN1C
5.19E-08	0.524387895	0.545	0.375	0.000990973	photoreceptors	ARL4D
1.16E-07	0.433550154	1	0.995	0.002226212	photoreceptors	ALDOA
8.15E-07	0.409440115	0.257	0.11	0.015572215	photoreceptors	PALMD
1.66E-06	1.027538822	0.436	0.28	0.03178299	photoreceptors	ISOC1
0	1.333655135	0.766	0.024	0	rgc	ISL1
6.06E-292	1.153536684	0.761	0.031	1.16E-287	rgc	EBF1
6.84E-283	1.744756539	0.876	0.063	1.31E-278	rgc	NEFM
8.93E-275	1.3865479	0.799	0.043	1.71E-270	rgc	POU4F2
1.21E-253	1.603149774	0.742	0.043	2.31E-249	rgc	ELAVL4
5.33E-218	0.893555456	0.708	0.047	1.02E-213	rgc	RBFOX3
1.29E-217	1.351430292	0.718	0.052	2.46E-213	rgc	CNTN2
5.79E-217	0.879220738	0.603	0.027	1.11E-212	rgc	PCSK2
1.69E-215	1.231828823	0.799	0.075	3.23E-211	rgc	OLFM1
8.03E-205	1.216341266	0.837	0.097	1.54E-200	rgc	PPP1R1A
4.21E-197	1.618714366	0.732	0.07	8.05E-193	rgc	NEFL
4.55E-169	1.860784767	0.919	0.178	8.69E-165	rgc	SNCG
6.26E-157	2.393645057	0.852	0.171	1.20E-152	rgc	NSG1
1.98E-153	0.698967825	0.641	0.063	3.78E-149	rgc	RUNDC3A
3.24E-148	0.762729149	0.593	0.053	6.20E-144	rgc	NHLH1
3.60E-146	0.43219091	0.359	0.01	6.88E-142	rgc	LDB3
2.96E-145	0.718075992	0.584	0.05	5.65E-141	rgc	SLC18A2
7.89E-143	2.464258864	0.952	0.331	1.51E-138	rgc	GAP43
1.51E-142	0.61728627	0.579	0.053	2.88E-138	rgc	STX1A
1.79E-142	1.057124059	0.813	0.14	3.41E-138	rgc	INA
2.90E-142	0.977519309	0.722	0.095	5.54E-138	rgc	CHRNA3
5.19E-142	1.945915346	0.603	0.068	9.91E-138	rgc	PRPH
1.45E-141	0.816741414	0.646	0.071	2.77E-137	rgc	CTC-378H22.2
2.15E-141	0.749783427	0.66	0.079	4.11E-137	rgc	DPYSL3
2.29E-141	0.911678792	0.799	0.121	4.37E-137	rgc	SEZ6L2
4.85E-140	0.543628258	0.507	0.039	9.27E-136	rgc	SLIT1
3.10E-138	0.553738957	0.483	0.033	5.93E-134	rgc	NFASC
2.65E-133	0.613315879	0.455	0.029	5.06E-129	rgc	TTC9B
1.28E-132	1.619227569	0.967	0.338	2.44E-128	rgc	TAGLN3
1.26E-130	0.449814221	0.344	0.012	2.41E-126	rgc	ADAM11
1.29E-130	2.210796375	0.995	0.426	2.46E-126	rgc	STMN2
5.35E-125	0.88046137	0.612	0.081	1.02E-120	rgc	POU6F2
6.80E-125	1.346471751	0.904	0.267	1.30E-120	rgc	RAB3A
4.06E-123	0.889525233	0.813	0.156	7.76E-119	rgc	ATP1A3
7.94E-122	1.24127955	0.823	0.206	1.52E-117	rgc	GNG3
1.41E-118	0.573236558	0.555	0.06	2.70E-114	rgc	HMP19
1.88E-117	1.411690463	0.957	0.389	3.60E-113	rgc	DCX
2.89E-117	1.577688109	1	0.999	5.53E-113	rgc	TUBA1A
7.58E-116	0.566826613	0.531	0.059	1.45E-111	rgc	PBX3
1.01E-115	1.042960364	0.823	0.195	1.93E-111	rgc	ELAVL2
3.00E-114	0.978941322	0.9	0.225	5.73E-110	rgc	SCG3
3.33E-114	0.818654535	0.675	0.109	6.36E-110	rgc	CELF4
2.42E-112	0.621803427	0.522	0.056	4.62E-108	rgc	ASIC4
4.95E-111	1.225984829	1	0.995	9.47E-107	rgc	TUBB2B
1.63E-108	1.253345394	1	0.991	3.12E-104	rgc	MAP1B
7.59E-108	0.600985417	0.612	0.091	1.45E-103	rgc	SNAP25
6.70E-107	0.524031045	0.478	0.049	1.28E-102	rgc	L1CAM
6.63E-106	1.058177448	0.871	0.269	1.27E-101	rgc	ELAVL3
6.48E-104	0.733457123	0.694	0.119	1.24E-99	rgc	SYT4
7.68E-104	0.965276074	0.703	0.15	1.47E-99	rgc	MAPT
1.68E-103	0.556707599	0.526	0.066	3.22E-99	rgc	GDAP1L1
1.55E-102	0.483610602	0.502	0.058	2.95E-98	rgc	EPS8L1
2.57E-99	0.592395472	0.617	0.097	4.90E-95	rgc	CELF3
4.61E-99	1.583252921	0.976	0.644	8.81E-95	rgc	TUBB2A
9.41E-99	1.496013864	0.976	0.872	1.80E-94	rgc	MLLT11
1.96E-97	0.764926888	0.526	0.07	3.75E-93	rgc	CLDN5
1.69E-96	0.435855043	0.45	0.047	3.22E-92	rgc	SRRM3
2.27E-96	1.502602015	0.675	0.153	4.33E-92	rgc	RTN1
8.08E-96	0.432289454	0.44	0.045	1.54E-91	rgc	PPP1R17
9.55E-96	0.419021885	0.421	0.041	1.82E-91	rgc	CEND1
8.91E-94	0.690481303	0.287	0.015	1.70E-89	rgc	CALB2
5.84E-93	0.538705791	0.34	0.025	1.12E-88	rgc	DCC
1.02E-92	1.377783895	0.995	0.997	1.95E-88	rgc	TMSB10
5.22E-92	0.476595451	0.512	0.069	9.98E-88	rgc	ATCAY
7.89E-91	0.708280085	0.876	0.282	1.51E-86	rgc	FAM57B
2.52E-89	1.038999142	0.986	0.882	4.82E-85	rgc	CD24
7.61E-88	0.407471461	0.45	0.053	1.45E-83	rgc	RUNX1T1
3.16E-87	0.425514978	0.435	0.049	6.03E-83	rgc	CHGA
7.89E-86	1.235571677	0.952	0.708	1.51E-81	rgc	BASP1
7.90E-84	1.067855251	0.957	0.521	1.51E-79	rgc	PCBP4
2.36E-80	0.417385392	0.306	0.023	4.52E-76	rgc	NHLH2
6.81E-79	0.575513895	0.311	0.026	1.30E-74	rgc	RGS10
2.53E-78	0.712518273	0.565	0.113	4.83E-74	rgc	POU2F2
2.48E-77	0.859171166	0.904	0.481	4.73E-73	rgc	GDI1
4.50E-77	0.570798205	0.569	0.106	8.60E-73	rgc	SERPINI1
2.24E-76	0.786129334	0.727	0.212	4.27E-72	rgc	TSPAN7
9.00E-75	0.490225626	0.579	0.114	1.72E-70	rgc	IGLON5
1.49E-74	1.108056261	0.933	0.749	2.84E-70	rgc	UCHL1
1.83E-74	1.051009998	0.914	0.569	3.49E-70	rgc	PCSK1N
4.01E-73	0.894763936	0.967	0.837	7.67E-69	rgc	HN1
6.03E-73	0.972285503	0.9	0.543	1.15E-68	rgc	CRMP1
1.27E-72	0.902654462	1	0.976	2.43E-68	rgc	SOX4
2.71E-72	0.982843809	0.947	0.696	5.18E-68	rgc	APLP1
3.67E-72	0.674549369	0.579	0.116	7.02E-68	rgc	SSTR2
6.19E-72	0.532197807	0.608	0.124	1.18E-67	rgc	SRRM4
1.48E-71	0.744473693	0.78	0.278	2.82E-67	rgc	KLF7
1.72E-70	0.470461829	0.44	0.068	3.28E-66	rgc	TMEM176B
8.62E-69	0.493715457	0.435	0.069	1.65E-64	rgc	TMEM59L
9.00E-68	1.39335448	0.947	0.664	1.72E-63	rgc	CXCR4
3.16E-67	0.470216887	0.378	0.051	6.03E-63	rgc	NTRK1
1.91E-66	0.661283008	0.569	0.131	3.66E-62	rgc	RAB3B
6.54E-66	0.784793156	0.804	0.348	1.25E-61	rgc	NAGK
5.12E-65	1.16804605	0.842	0.399	9.78E-61	rgc	STMN4
2.92E-64	0.955989602	0.866	0.518	5.58E-60	rgc	KLC1
3.30E-64	1.215502656	0.938	0.805	6.31E-60	rgc	SH3BGRL3
3.59E-64	0.40606006	0.397	0.061	6.87E-60	rgc	REEP1
2.82E-63	0.5070915	0.416	0.068	5.40E-59	rgc	TMEM176A
7.24E-63	0.425943367	0.359	0.047	1.38E-58	rgc	DLX2
5.22E-62	0.796480482	0.938	0.803	9.97E-58	rgc	ETFB
6.48E-62	0.406290936	0.321	0.039	1.24E-57	rgc	MYC
2.41E-60	0.707434992	0.933	0.659	4.61E-56	rgc	TERF2IP
1.49E-59	0.664698262	0.531	0.133	2.85E-55	rgc	MAB21L2
2.10E-59	0.862366639	0.947	0.855	4.02E-55	rgc	C4orf48
3.19E-59	0.416884839	0.44	0.079	6.10E-55	rgc	CADPS
9.32E-59	1.062344107	0.589	0.164	1.78E-54	rgc	HEY1
1.32E-58	0.721819555	1	0.999	2.52E-54	rgc	TMSB4X
1.32E-57	0.941591649	1	0.994	2.52E-53	rgc	CALM2
1.44E-56	0.753829285	0.775	0.321	2.76E-52	rgc	GPC2
3.31E-56	0.469972141	0.555	0.144	6.33E-52	rgc	TUBB3
8.14E-56	0.712114051	0.56	0.157	1.56E-51	rgc	SCG5
3.02E-55	0.554020844	0.976	0.962	5.76E-51	rgc	COX7A2
4.26E-55	0.686388255	0.675	0.24	8.15E-51	rgc	CDKN2D
5.30E-55	0.767873669	0.909	0.54	1.01E-50	rgc	BEX1
1.14E-54	0.665427656	0.785	0.35	2.18E-50	rgc	RBFOX2
1.09E-53	0.545713364	0.708	0.253	2.08E-49	rgc	STMN3
1.15E-53	0.465607476	0.282	0.035	2.20E-49	rgc	FABP3
1.19E-53	0.500739629	0.536	0.14	2.28E-49	rgc	CCDC184
3.00E-52	1.069487421	0.967	0.797	5.74E-48	rgc	SOX11
1.43E-51	0.614947306	0.627	0.211	2.73E-47	rgc	PGM2L1
2.91E-51	0.474767956	0.612	0.184	5.56E-47	rgc	STXBP1
6.35E-51	0.518938156	0.967	0.971	1.21E-46	rgc	MORF4L2
1.54E-50	0.5152142	1	0.999	2.94E-46	rgc	ACTB
3.27E-50	1.095040007	0.943	0.882	6.25E-46	rgc	MIAT
9.12E-50	0.777978411	0.866	0.493	1.74E-45	rgc	NELL2
1.34E-49	0.644928116	0.957	0.846	2.57E-45	rgc	DYNC1I2
4.17E-49	0.768907843	0.919	0.675	7.97E-45	rgc	ENO2
6.25E-49	0.648318738	0.876	0.556	1.19E-44	rgc	DYNC1H1
8.38E-49	0.578094683	0.694	0.265	1.60E-44	rgc	CD200
1.65E-48	0.57494034	0.995	0.989	3.16E-44	rgc	STMN1
4.68E-48	0.625080085	0.823	0.458	8.95E-44	rgc	DYNC1LI1
1.47E-47	0.543415176	0.746	0.315	2.80E-43	rgc	MAP2
1.84E-47	0.613749953	0.799	0.438	3.52E-43	rgc	YWHAG
5.29E-47	0.686713997	0.971	0.862	1.01E-42	rgc	HSPA8
6.04E-46	0.706970723	0.727	0.365	1.16E-41	rgc	C14orf132
8.13E-46	0.465063553	0.56	0.175	1.55E-41	rgc	GLRX
1.16E-45	0.59508626	0.833	0.502	2.21E-41	rgc	RAB6A
1.77E-45	0.54171907	1	0.998	3.38E-41	rgc	TUBB
2.19E-45	0.429403991	0.603	0.189	4.19E-41	rgc	PPP2R5B
1.36E-43	0.574552664	0.904	0.747	2.59E-39	rgc	RAB2A
2.52E-43	0.458257869	0.617	0.222	4.82E-39	rgc	CACNB3
4.20E-43	0.568882392	0.746	0.381	8.02E-39	rgc	RUFY3
1.10E-42	0.449346889	0.995	0.99	2.11E-38	rgc	CFL1
3.44E-42	0.708868935	0.708	0.311	6.57E-38	rgc	NRN1
7.29E-42	0.671346681	0.766	0.411	1.39E-37	rgc	KIF5C
8.87E-42	0.523119094	0.679	0.292	1.70E-37	rgc	CEP170
7.99E-41	0.753758624	0.89	0.735	1.53E-36	rgc	PAFAH1B3
3.85E-40	0.474487657	0.421	0.109	7.36E-36	rgc	KIF5A
7.40E-40	0.536851491	0.971	0.943	1.41E-35	rgc	COX6A1
1.30E-39	0.570519911	0.565	0.207	2.48E-35	rgc	MAP1LC3A
2.71E-39	0.536043576	0.89	0.754	5.17E-35	rgc	NREP
3.65E-39	0.409507481	0.512	0.157	6.97E-35	rgc	RAB33A
5.21E-38	0.417982686	0.531	0.176	9.96E-34	rgc	ADD2
1.95E-37	0.500298859	0.957	0.876	3.73E-33	rgc	EIF4A1
2.19E-37	0.506010687	0.651	0.291	4.19E-33	rgc	CARD19
2.45E-37	0.540495633	0.885	0.727	4.69E-33	rgc	ATP6V0B
2.86E-36	0.494085828	0.641	0.287	5.46E-32	rgc	TPD52
3.22E-36	0.557352814	0.809	0.503	6.15E-32	rgc	KIF1A
1.49E-35	0.65574036	0.9	0.707	2.85E-31	rgc	FDFT1
2.83E-35	0.455914027	0.617	0.263	5.41E-31	rgc	TMEM55A
5.69E-35	0.429986743	0.976	0.933	1.09E-30	rgc	PSMA7
7.09E-34	0.484389935	0.933	0.913	1.35E-29	rgc	NDUFB8
8.66E-34	0.523327289	0.722	0.336	1.65E-29	rgc	PFKFB3
9.63E-34	0.59374107	0.933	0.759	1.84E-29	rgc	DAAM1
1.80E-33	0.506131205	0.837	0.698	3.44E-29	rgc	PFDN2
3.47E-33	0.610913559	0.99	0.993	6.62E-29	rgc	RBP1
4.24E-33	0.478335117	0.962	0.86	8.11E-29	rgc	CALM3
5.87E-33	0.452694797	0.923	0.93	1.12E-28	rgc	TXN
6.48E-33	0.447876378	0.947	0.894	1.24E-28	rgc	PRDX5
7.57E-33	0.424147711	0.598	0.246	1.45E-28	rgc	ACLY
1.02E-32	0.505796342	0.77	0.478	1.95E-28	rgc	IDH1
1.19E-32	0.670373031	0.866	0.658	2.27E-28	rgc	NKAIN4
1.19E-32	0.804075322	1	1	2.28E-28	rgc	CRABP1
2.43E-32	0.520229397	0.962	0.986	4.65E-28	rgc	CCNI
6.22E-32	1.026163995	0.694	0.426	1.19E-27	rgc	SAT1
7.63E-32	0.54726759	0.641	0.34	1.46E-27	rgc	MAP4
9.08E-32	0.549986448	0.842	0.739	1.74E-27	rgc	TBCB
1.15E-31	0.477219834	0.656	0.338	2.20E-27	rgc	CCDC112
2.50E-31	0.549196259	0.713	0.359	4.78E-27	rgc	DST
3.98E-31	0.432786485	0.947	0.921	7.60E-27	rgc	TTC3
4.72E-31	0.459357619	0.852	0.617	9.01E-27	rgc	OCIAD2
6.73E-31	0.565731362	0.689	0.339	1.29E-26	rgc	PFKP
7.07E-31	0.526333535	0.847	0.674	1.35E-26	rgc	PCMT1
7.66E-31	0.441480743	0.766	0.448	1.46E-26	rgc	ACTR1A
8.89E-31	0.624813746	0.856	0.679	1.70E-26	rgc	MAP1LC3B
1.79E-30	0.499288552	0.679	0.374	3.42E-26	rgc	HCFC1R1
1.95E-30	0.471590188	0.923	0.859	3.73E-26	rgc	MGST3
2.39E-30	0.489266387	0.847	0.66	4.56E-26	rgc	ARPC5
2.85E-30	0.675804337	0.828	0.575	5.45E-26	rgc	CADM1
2.88E-30	0.582777451	0.904	0.683	5.50E-26	rgc	SLC16A3
4.41E-30	0.523211625	0.818	0.594	8.43E-26	rgc	DPYSL2
4.90E-30	0.714149764	0.856	0.591	9.36E-26	rgc	HMGCS1
6.72E-30	0.511821152	0.584	0.259	1.28E-25	rgc	TLE4
7.01E-30	0.454580577	0.871	0.789	1.34E-25	rgc	DYNLRB1
1.05E-29	0.436291629	0.976	0.931	2.02E-25	rgc	PAX6
1.22E-29	0.463463633	0.909	0.724	2.33E-25	rgc	DBN1
1.56E-29	0.463264692	0.914	0.806	2.98E-25	rgc	FSCN1
2.14E-29	0.543552134	0.56	0.247	4.09E-25	rgc	DUSP4
2.54E-29	0.584880738	0.718	0.43	4.86E-25	rgc	MSMO1
7.96E-29	0.493044343	0.67	0.36	1.52E-24	rgc	PODXL2
9.13E-29	0.511802566	0.833	0.566	1.74E-24	rgc	DPYSL4
8.46E-28	0.446509295	0.895	0.885	1.62E-23	rgc	USMG5
5.87E-27	0.479128529	0.737	0.484	1.12E-22	rgc	FNBP1L
6.06E-27	0.451731226	0.895	0.691	1.16E-22	rgc	TPPP3
1.27E-26	0.421267947	0.598	0.282	2.43E-22	rgc	SEMA6A
1.32E-26	0.451165979	0.646	0.346	2.53E-22	rgc	TMEM14A
4.79E-26	0.446106839	0.9	0.749	9.15E-22	rgc	CXXC5
4.80E-26	0.466079563	0.9	0.794	9.17E-22	rgc	CALM1
8.42E-26	0.423435967	0.632	0.337	1.61E-21	rgc	EPB41
1.13E-25	0.429216686	0.651	0.363	2.15E-21	rgc	ZC2HC1A
3.62E-25	0.435183103	0.608	0.321	6.92E-21	rgc	VAT1
3.67E-25	0.688847107	0.746	0.533	7.00E-21	rgc	ACAT2
3.76E-25	0.700835846	0.517	0.25	7.18E-21	rgc	SNCA
2.65E-24	0.419100762	0.9	0.763	5.07E-20	rgc	DNAJB6
4.77E-24	0.500997338	0.785	0.533	9.12E-20	rgc	FAM63B
6.52E-24	0.510835175	0.732	0.468	1.25E-19	rgc	BCL7A
1.70E-23	0.429301851	0.914	0.779	3.25E-19	rgc	SYT1
4.80E-23	0.417673899	0.641	0.334	9.18E-19	rgc	MAP1A
5.54E-23	0.415435161	0.78	0.593	1.06E-18	rgc	PFDN4
1.64E-22	0.415102378	0.718	0.475	3.14E-18	rgc	BZW2
2.01E-22	0.453746351	0.699	0.46	3.83E-18	rgc	ATP6V0E2
4.07E-22	0.42490236	0.699	0.452	7.77E-18	rgc	STARD3NL
6.15E-22	0.42784743	0.526	0.254	1.17E-17	rgc	SMAD9
7.97E-22	0.409222346	0.818	0.671	1.52E-17	rgc	DTD1
1.56E-21	0.410397226	0.435	0.18	2.99E-17	rgc	MVD
2.63E-21	0.420032994	0.856	0.726	5.03E-17	rgc	RAB1A
4.82E-21	0.477729124	0.804	0.616	9.22E-17	rgc	CXADR
5.36E-21	0.418538237	0.569	0.31	1.02E-16	rgc	ACOT7
1.58E-20	0.431815169	0.66	0.414	3.01E-16	rgc	CRIP2
2.42E-19	0.435728697	0.895	0.78	4.63E-15	rgc	CDC42
3.01E-19	0.427444507	0.737	0.506	5.75E-15	rgc	ALDOC
3.11E-19	0.441629686	0.699	0.449	5.95E-15	rgc	SCD
4.04E-19	0.412899288	0.679	0.455	7.73E-15	rgc	TSC22D3
2.11E-18	0.489560133	0.871	0.741	4.04E-14	rgc	KCNQ1OT1
4.99E-18	0.437794996	0.727	0.49	9.53E-14	rgc	HK1
2.54E-17	0.425438156	0.612	0.368	4.86E-13	rgc	INSIG1
4.52E-17	0.520736927	0.895	0.793	8.63E-13	rgc	DDIT4
2.21E-14	0.487159707	0.344	0.157	4.23E-10	rgc	MAFB
2.67E-14	0.465982182	0.713	0.509	5.10E-10	rgc	HERPUD1
5.55E-14	0.426083542	0.67	0.49	1.06E-09	rgc	TAGLN2
2.52E-13	0.47886659	0.794	0.696	4.82E-09	rgc	SQLE
2.63E-11	0.509802854	0.531	0.332	5.03E-07	rgc	RGS16
1.94E-10	0.437593409	0.569	0.397	3.70E-06	rgc	CASP3
2.35E-258	1.941550856	0.652	0.011	4.49E-254	hc/ac	TFAP2A
4.29E-177	1.025035465	0.5	0.011	8.19E-173	hc/ac	PRDM13
1.55E-162	0.769623926	0.478	0.012	2.97E-158	hc/ac	BARHL2
8.32E-126	0.814526481	0.565	0.031	1.59E-121	hc/ac	SPATS2L
4.01E-123	1.762492198	0.957	0.132	7.67E-119	hc/ac	ONECUT2
8.56E-111	0.871501167	0.489	0.025	1.64E-106	hc/ac	NPPC
2.17E-107	0.56847603	0.326	0.008	4.15E-103	hc/ac	TFAP2C
2.98E-102	0.593721307	0.315	0.008	5.69E-98	hc/ac	CLEC4G
3.98E-99	1.34979251	0.707	0.076	7.60E-95	hc/ac	HMP19
1.29E-83	0.61870024	0.424	0.027	2.47E-79	hc/ac	ONECUT3
5.00E-79	0.506654785	0.315	0.014	9.55E-75	hc/ac	NDST3
3.26E-76	0.82689782	0.522	0.051	6.24E-72	hc/ac	LRRN3
1.03E-65	1.102820175	0.728	0.132	1.97E-61	hc/ac	CELF4
2.50E-65	0.892460668	0.543	0.067	4.78E-61	hc/ac	RUNX1T1
8.11E-64	0.693727926	0.533	0.062	1.55E-59	hc/ac	LINC00599
9.84E-62	0.455725241	0.283	0.015	1.88E-57	hc/ac	PTGFR
1.21E-61	1.220790225	0.63	0.099	2.31E-57	hc/ac	ONECUT1
4.59E-60	2.121900307	1	0.451	8.77E-56	hc/ac	STMN2
6.09E-60	0.621022852	0.489	0.057	1.16E-55	hc/ac	PLXNA2
7.07E-60	0.770841568	0.793	0.151	1.35E-55	hc/ac	SEZ6L2
5.93E-58	0.687686447	0.38	0.034	1.13E-53	hc/ac	PROX1
5.17E-57	0.916028122	0.815	0.185	9.87E-53	hc/ac	ATP1A3
2.16E-52	1.73862906	1	0.977	4.12E-48	hc/ac	SOX4
2.30E-50	0.822897721	0.467	0.062	4.40E-46	hc/ac	NTRK1
5.50E-50	0.602466044	0.424	0.049	1.05E-45	hc/ac	TTC9B
5.21E-48	0.969843225	0.685	0.145	9.95E-44	hc/ac	SYT4
1.15E-47	0.785490099	0.75	0.172	2.21E-43	hc/ac	INA
5.81E-46	0.460768053	0.359	0.038	1.11E-41	hc/ac	GRIA2
3.08E-45	1.211298923	1	0.876	5.89E-41	hc/ac	MLLT11
1.88E-43	1.105263748	0.859	0.297	3.59E-39	hc/ac	RAB3A
6.47E-43	1.033735787	1	0.997	1.24E-38	hc/ac	TMSB10
7.78E-43	1.075992624	0.761	0.251	1.49E-38	hc/ac	TRIB1
7.97E-43	1.020644397	0.989	0.808	1.52E-38	hc/ac	ETFB
5.38E-41	0.653703741	0.587	0.121	1.03E-36	hc/ac	CELF3
7.41E-41	0.784775204	0.859	0.256	1.42E-36	hc/ac	SCG3
8.84E-41	0.631383539	0.467	0.081	1.69E-36	hc/ac	PLPPR1
1.33E-40	0.803382138	0.946	0.367	2.55E-36	hc/ac	TAGLN3
2.20E-37	0.421071513	0.326	0.04	4.21E-33	hc/ac	NKD2
4.42E-37	0.476663935	0.337	0.044	8.46E-33	hc/ac	OLFM3
1.01E-36	1.228803261	0.967	0.848	1.94E-32	hc/ac	AP1S2
1.41E-36	0.929304901	1	0.886	2.69E-32	hc/ac	CD24
1.14E-35	0.55842286	0.489	0.094	2.18E-31	hc/ac	RUNDC3A
1.53E-35	0.73931748	0.75	0.217	2.93E-31	hc/ac	SNCG
2.32E-35	0.973418001	0.978	0.718	4.44E-31	hc/ac	BASP1
4.07E-35	0.906297921	1	0.932	7.78E-31	hc/ac	PAX6
7.95E-35	0.877766654	0.967	0.757	1.52E-30	hc/ac	NREP
1.58E-33	0.92390131	0.913	0.558	3.01E-29	hc/ac	CRMP1
7.52E-33	0.861666685	0.967	0.706	1.44E-28	hc/ac	APLP1
1.77E-32	0.92991939	0.935	0.754	3.38E-28	hc/ac	CXXC5
2.45E-32	0.461284804	0.293	0.036	4.68E-28	hc/ac	NHLH2
2.81E-32	1.200975544	0.924	0.587	5.38E-28	hc/ac	ID2
3.27E-32	1.188367036	0.609	0.178	6.25E-28	hc/ac	RTN1
4.69E-32	1.270614875	0.837	0.419	8.97E-28	hc/ac	STMN4
1.69E-31	0.735953851	0.62	0.177	3.22E-27	hc/ac	MAPT
1.71E-31	0.481699776	0.391	0.068	3.27E-27	hc/ac	CHGA
5.31E-31	0.698203003	0.62	0.196	1.02E-26	hc/ac	MIR124-2HG
1.23E-30	0.450733471	0.38	0.068	2.35E-26	hc/ac	TACC2
1.20E-29	0.952644362	0.967	0.684	2.29E-25	hc/ac	ENO2
1.82E-29	0.759487126	0.783	0.298	3.48E-25	hc/ac	ELAVL3
3.04E-29	0.760760926	0.793	0.358	5.82E-25	hc/ac	RP11-96L14.7
4.52E-28	0.452294953	0.413	0.086	8.64E-24	hc/ac	TMEM59L
5.36E-28	0.789516381	0.88	0.536	1.02E-23	hc/ac	ZNF385A
2.48E-27	0.723242569	0.989	0.842	4.73E-23	hc/ac	HN1
2.65E-26	0.473097297	0.326	0.057	5.07E-22	hc/ac	MGLL
2.96E-26	0.554464314	0.478	0.119	5.65E-22	hc/ac	SNAP25
4.06E-26	0.596774232	0.674	0.238	7.76E-22	hc/ac	GNG3
6.73E-26	0.571853743	0.5	0.137	1.29E-21	hc/ac	IGLON5
2.30E-25	0.423698286	0.413	0.09	4.40E-21	hc/ac	GDAP1L1
3.35E-25	0.64595955	1	0.983	6.41E-21	hc/ac	CCNI
1.25E-24	0.480250304	0.304	0.053	2.38E-20	hc/ac	GATM
1.31E-24	0.810631623	1	0.995	2.51E-20	hc/ac	TUBB2B
1.73E-24	0.535796818	1	1	3.30E-20	hc/ac	ACTG1
2.78E-24	0.654436591	0.609	0.221	5.31E-20	hc/ac	MAP1LC3A
6.29E-24	0.658705393	0.359	0.077	1.20E-19	hc/ac	KIRREL2
9.75E-24	0.640261054	0.946	0.67	1.86E-19	hc/ac	TERF2IP
1.49E-23	0.42923935	0.75	0.312	2.84E-19	hc/ac	FAM57B
2.12E-23	0.612889411	1	0.999	4.06E-19	hc/ac	TUBA1A
2.89E-23	0.496081956	0.935	0.541	5.53E-19	hc/ac	PCBP4
6.12E-23	0.672999781	0.5	0.141	1.17E-18	hc/ac	PPP1R1A
3.17E-21	0.697983545	0.935	0.791	6.06E-17	hc/ac	RORB
1.62E-20	0.547045913	0.978	0.921	3.10E-16	hc/ac	TTC3
3.37E-19	0.640465327	0.75	0.427	6.43E-15	hc/ac	KIF5C
5.10E-19	0.729447719	0.848	0.587	9.75E-15	hc/ac	PCSK1N
7.69E-19	0.623329369	0.707	0.343	1.47E-14	hc/ac	GPC2
8.29E-19	0.530811164	0.935	0.81	1.58E-14	hc/ac	FSCN1
8.76E-19	0.522331227	0.598	0.239	1.67E-14	hc/ac	TSPAN7
9.62E-19	0.816407001	0.75	0.421	1.84E-14	hc/ac	DCX
1.29E-18	0.737346574	1	0.999	2.47E-14	hc/ac	TMSB4X
1.66E-18	0.864592471	0.946	0.805	3.17E-14	hc/ac	SOX11
2.81E-18	0.407668775	1	0.994	5.38E-14	hc/ac	MARCKSL1
3.25E-18	0.452793909	1	1	6.22E-14	hc/ac	GAPDH
5.74E-18	0.446246649	0.413	0.125	1.10E-13	hc/ac	NOL4
1.37E-17	0.574827733	0.609	0.284	2.62E-13	hc/ac	NDRG4
2.72E-16	0.48898713	0.511	0.211	5.19E-12	hc/ac	C12orf49
5.39E-16	0.460430634	0.924	0.733	1.03E-11	hc/ac	ATP6V0B
1.52E-15	0.597753273	0.913	0.784	2.90E-11	hc/ac	TSC22D1
2.54E-15	0.634392687	0.913	0.768	4.86E-11	hc/ac	DAAM1
3.96E-15	0.620299246	0.902	0.756	7.57E-11	hc/ac	PHYHIPL
3.98E-15	0.502221382	0.978	0.944	7.60E-11	hc/ac	COX6A1
4.08E-15	0.553930001	0.652	0.375	7.80E-11	hc/ac	ATAT1
6.30E-15	0.530028273	0.5	0.212	1.20E-10	hc/ac	SULF2
6.68E-15	0.618613317	0.761	0.461	1.28E-10	hc/ac	TXNIP
2.93E-14	0.464539091	0.978	0.962	5.59E-10	hc/ac	COX7A2
5.32E-14	0.617627997	0.728	0.502	1.02E-09	hc/ac	ZEB2
7.00E-14	0.456544171	0.554	0.268	1.34E-09	hc/ac	CECR1
8.61E-14	0.477775086	0.728	0.471	1.65E-09	hc/ac	RERE
8.85E-14	0.84406276	0.815	0.664	1.69E-09	hc/ac	TUBB2A
2.76E-13	0.489128686	0.707	0.449	5.27E-09	hc/ac	Sep-06
2.87E-13	0.461585992	0.446	0.179	5.49E-09	hc/ac	SCG5
3.79E-13	0.55606275	0.717	0.486	7.25E-09	hc/ac	BZW2
5.01E-13	0.452451175	0.772	0.537	9.57E-09	hc/ac	KLC1
6.58E-13	0.466817165	0.739	0.505	1.26E-08	hc/ac	GDI1
7.49E-13	0.577932099	0.75	0.501	1.43E-08	hc/ac	EFNA5
1.33E-12	0.581204902	0.641	0.401	2.55E-08	hc/ac	STARD4-AS1
1.47E-12	0.420649946	0.435	0.177	2.82E-08	hc/ac	SV2A
1.60E-12	0.467190044	0.522	0.226	3.05E-08	hc/ac	GADD45G
2.00E-12	0.459279581	0.478	0.212	3.81E-08	hc/ac	PPP2R5B
3.09E-12	0.469837348	0.707	0.468	5.90E-08	hc/ac	RNF24
4.44E-12	0.457692181	0.359	0.129	8.48E-08	hc/ac	PCP4L1
9.76E-12	0.693391531	0.62	0.386	1.87E-07	hc/ac	PDLIM4
1.16E-11	0.514255022	0.739	0.519	2.21E-07	hc/ac	ISCA1
1.35E-11	0.453130559	1	0.998	2.58E-07	hc/ac	ENO1
1.59E-11	0.434908716	0.348	0.127	3.05E-07	hc/ac	ESRRG
2.20E-11	0.442039918	0.5	0.259	4.21E-07	hc/ac	EVL
2.29E-11	0.499727102	0.62	0.357	4.37E-07	hc/ac	PFKP
3.16E-11	0.443495061	0.728	0.519	6.03E-07	hc/ac	KIF1A
4.86E-11	0.428034913	0.424	0.196	9.29E-07	hc/ac	ADD2
9.75E-11	0.604344862	0.62	0.413	1.86E-06	hc/ac	MPPED2
2.02E-10	0.637863302	0.717	0.547	3.87E-06	hc/ac	PTPRF
3.69E-10	0.670242076	0.87	0.869	7.06E-06	hc/ac	FAM162A
4.79E-10	0.428006843	0.826	0.688	9.14E-06	hc/ac	SARS
5.60E-10	0.413333645	0.587	0.355	1.07E-05	hc/ac	CITED2
5.97E-10	0.497772699	1	0.985	1.14E-05	hc/ac	PGK1
8.19E-10	0.484272985	0.783	0.56	1.56E-05	hc/ac	BEX1
9.36E-10	0.515171037	0.522	0.299	1.79E-05	hc/ac	SEMA6A
7.40E-09	0.518492063	0.565	0.355	0.000141486	hc/ac	ZNF385D
3.58E-08	0.439005527	0.815	0.696	0.00068398	hc/ac	SLC16A3
5.13E-08	0.446068546	0.424	0.242	0.000980315	hc/ac	CDC42EP3
1.04E-06	0.609661929	0.533	0.341	0.019802806	hc/ac	RGS16
5.23E-151	1.14155452	0.995	0.915	1.00E-146	stem_cells	SLC2A1
1.88E-140	1.089378886	0.834	0.299	3.59E-136	stem_cells	STC2
2.78E-136	1.185497033	0.968	0.789	5.30E-132	stem_cells	GPI
1.40E-129	0.956761976	0.91	0.461	2.67E-125	stem_cells	INSIG2
1.21E-125	0.654305325	1	0.999	2.31E-121	stem_cells	EIF1
8.21E-124	1.143286705	0.985	0.768	1.57E-119	stem_cells	DDIT4
8.64E-124	0.93300321	0.971	0.694	1.65E-119	stem_cells	P4HA1
1.39E-120	0.918667372	0.787	0.263	2.65E-116	stem_cells	NRN1
9.30E-118	0.831829052	0.995	0.984	1.78E-113	stem_cells	PGK1
6.26E-116	0.674096669	1	0.995	1.20E-111	stem_cells	ALDOA
5.61E-114	0.958886841	0.895	0.507	1.07E-109	stem_cells	PLOD2
2.45E-109	0.77278153	0.993	0.945	4.68E-105	stem_cells	BNIP3
2.95E-107	0.606688329	1	0.998	5.63E-103	stem_cells	ENO1
1.21E-102	0.81270027	0.98	0.85	2.30E-98	stem_cells	FAM162A
1.44E-95	1.087978336	0.861	0.559	2.75E-91	stem_cells	HILPDA
1.81E-93	0.676049853	0.927	0.627	3.46E-89	stem_cells	EPB41L4A-AS1
1.60E-91	0.582830964	0.584	0.157	3.05E-87	stem_cells	PDE4C
1.36E-90	0.553624165	0.993	0.966	2.59E-86	stem_cells	ZFAS1
1.48E-90	0.63615298	0.993	0.946	2.83E-86	stem_cells	WSB1
4.53E-87	0.698118123	0.692	0.245	8.65E-83	stem_cells	STC1
1.97E-83	0.749023034	0.633	0.213	3.76E-79	stem_cells	ADM
4.68E-83	0.656906187	0.677	0.268	8.95E-79	stem_cells	PFKFB4
1.15E-80	0.93882736	0.802	0.476	2.20E-76	stem_cells	HERPUD1
3.12E-80	0.707880103	0.746	0.381	5.96E-76	stem_cells	CASP7
3.35E-78	0.71437779	0.704	0.295	6.40E-74	stem_cells	DDIT3
7.17E-78	0.650657309	0.707	0.311	1.37E-73	stem_cells	FUT11
1.21E-76	0.682605552	0.77	0.403	2.31E-72	stem_cells	TMEM45A
4.45E-72	0.51513904	0.988	0.949	8.50E-68	stem_cells	C4orf3
1.72E-71	0.547780868	0.572	0.196	3.28E-67	stem_cells	NOL3
6.24E-69	0.603286007	0.885	0.65	1.19E-64	stem_cells	SNHG7
2.45E-64	0.538921204	0.726	0.36	4.68E-60	stem_cells	ESPN
2.40E-62	0.515096868	0.687	0.309	4.58E-58	stem_cells	PFKP
3.49E-62	0.585382857	0.824	0.522	6.67E-58	stem_cells	IGFBP2
9.81E-62	0.676588627	0.658	0.316	1.87E-57	stem_cells	MTHFD2
1.90E-61	0.635664086	0.878	0.662	3.64E-57	stem_cells	SLC3A2
1.52E-59	0.481442609	0.435	0.123	2.91E-55	stem_cells	HIST1H2AC
1.31E-58	0.576858168	0.77	0.464	2.51E-54	stem_cells	ARRDC3
1.43E-56	0.512847944	0.543	0.211	2.74E-52	stem_cells	VEGFA
3.68E-54	0.575386398	0.846	0.62	7.04E-50	stem_cells	CDCA7L
8.08E-53	0.558124566	0.932	0.77	1.54E-48	stem_cells	NR2F1
2.31E-52	0.462383777	0.509	0.195	4.41E-48	stem_cells	SLC2A3
4.10E-51	0.488129594	0.298	0.064	7.83E-47	stem_cells	TRIB3
5.55E-51	0.515779674	0.746	0.436	1.06E-46	stem_cells	AK4
3.12E-50	0.546517116	0.741	0.46	5.95E-46	stem_cells	SHMT2
9.42E-49	0.436344386	0.963	0.91	1.80E-44	stem_cells	BTG1
7.69E-48	0.526354253	0.606	0.303	1.47E-43	stem_cells	ASNS
6.42E-47	0.442384108	0.531	0.223	1.23E-42	stem_cells	ANKRD37
2.32E-46	0.577878904	0.934	0.818	4.44E-42	stem_cells	NEAT1
1.23E-45	0.48715323	0.614	0.33	2.34E-41	stem_cells	AARS
1.52E-45	0.493740265	0.902	0.664	2.91E-41	stem_cells	SLC16A3
1.71E-45	0.414741034	0.88	0.687	3.27E-41	stem_cells	ATF4
2.95E-44	0.455857813	0.557	0.272	5.65E-40	stem_cells	FBXO17
5.17E-44	0.426208337	0.636	0.318	9.89E-40	stem_cells	PFKFB3
2.10E-41	0.539030167	0.819	0.581	4.02E-37	stem_cells	ZFP36L2
5.67E-41	0.435246477	0.65	0.382	1.08E-36	stem_cells	KDM3A
4.44E-40	0.424404361	1	0.98	8.48E-36	stem_cells	VIM
2.45E-39	0.427411806	0.667	0.384	4.69E-35	stem_cells	P4HA2
6.34E-39	0.407472067	0.941	0.827	1.21E-34	stem_cells	PNRC1
5.30E-38	0.420549403	0.932	0.83	1.01E-33	stem_cells	RBPJ
3.65E-37	0.475043728	0.797	0.589	6.97E-33	stem_cells	PHGDH
3.87E-36	0.450868683	0.804	0.673	7.39E-32	stem_cells	SARS
4.31E-35	0.474349567	0.743	0.551	8.24E-31	stem_cells	SNHG8
2.43E-34	0.421827619	0.523	0.273	4.64E-30	stem_cells	CHPF
4.33E-34	0.447539037	0.682	0.476	8.27E-30	stem_cells	TAF1D
2.28E-32	0.494278614	0.677	0.476	4.35E-28	stem_cells	XBP1
2.53E-32	0.433161602	0.465	0.231	4.83E-28	stem_cells	GBE1
5.20E-32	0.421541283	0.778	0.602	9.94E-28	stem_cells	PLIN2
1.16E-31	0.437816614	0.665	0.448	2.22E-27	stem_cells	FIGN
1.32E-29	0.429035033	0.961	0.846	2.52E-25	stem_cells	FOS
3.66E-28	0.509710267	0.653	0.479	7.00E-24	stem_cells	PSAT1
1.58E-27	0.422563755	0.792	0.636	3.02E-23	stem_cells	HSPA9
4.19E-21	0.460796934	0.689	0.579	8.01E-17	stem_cells	EIF4EBP1
8.60E-21	0.439380333	0.474	0.281	1.64E-16	stem_cells	ATF3
8.51E-11	0.504231911	0.866	0.768	1.63E-06	stem_cells	CYP26A1
