# Supplementary material for: Single Cell Transcriptomic Analyses Reveal the Impact of bHLH Factors on Human Retinal Organoid Development
Source: Front Cell Dev Biol. 2021 May 13;9:653305. doi: 10.3389/fcell.2021.653305 (PMC8155690; doi:10.3389/fcell.2021.653305)
Supplement: Supplementary Table 2 — DEGs in Different Cell Categories of LV-AEP infected retinal organoids. [file Data_Sheet_2.csv]

p_val	avg_logFC	pct.1	pct.2	p_val_adj	cluster	gene
6.40E-271	1.80017474	0.953	0.315	1.17E-266	progenitors	IFITM3
2.77E-262	1.951640882	0.984	0.575	5.08E-258	progenitors	SFRP2
2.74E-253	1.443371805	0.96	0.328	5.02E-249	progenitors	ZFP36L1
9.52E-242	1.433139639	0.885	0.206	1.74E-237	progenitors	IFITM2
9.49E-238	1.272009326	0.999	0.866	1.74E-233	progenitors	VIM
1.79E-226	1.175311693	0.965	0.36	3.29E-222	progenitors	TTYH1
4.16E-224	1.418244251	0.972	0.448	7.63E-220	progenitors	CCND1
1.58E-215	1.213372055	0.862	0.205	2.90E-211	progenitors	SPARC
1.36E-210	1.129558004	0.863	0.172	2.50E-206	progenitors	HES1
5.62E-196	0.871355284	0.846	0.18	1.03E-191	progenitors	COL2A1
9.14E-193	1.107856184	0.901	0.292	1.68E-188	progenitors	SPP1
3.38E-192	1.09285311	0.874	0.244	6.20E-188	progenitors	PTH2
5.96E-190	1.35613069	0.938	0.485	1.09E-185	progenitors	CYP1B1
9.21E-189	0.992153653	0.758	0.115	1.69E-184	progenitors	DIO3
1.56E-188	0.50214865	0.999	0.995	2.85E-184	progenitors	RPLP1
6.34E-185	0.969304135	0.805	0.182	1.16E-180	progenitors	SEPP1
9.49E-185	0.888691676	0.932	0.435	1.74E-180	progenitors	B2M
1.60E-182	0.899023829	0.999	0.941	2.92E-178	progenitors	MDK
2.12E-177	0.502602025	0.999	0.997	3.89E-173	progenitors	RPL41
1.55E-174	0.590666455	0.999	0.994	2.84E-170	progenitors	RPS6
1.27E-166	0.932462949	0.954	0.664	2.33E-162	progenitors	DAPL1
1.38E-166	0.764220907	0.81	0.212	2.53E-162	progenitors	PLPP3
3.85E-164	1.305349361	0.8	0.222	7.06E-160	progenitors	CYP26A1
2.15E-160	0.637463313	0.734	0.139	3.94E-156	progenitors	VSX2
7.22E-156	1.068428152	0.712	0.147	1.32E-151	progenitors	CYR61
1.01E-153	0.451841629	1	0.99	1.85E-149	progenitors	RPS27A
1.08E-153	0.62260363	0.987	0.909	1.97E-149	progenitors	EEF1D
3.42E-153	0.476361042	1	0.997	6.27E-149	progenitors	RPS4X
8.83E-151	0.461203988	1	0.994	1.62E-146	progenitors	RPL7
1.40E-150	0.438781274	1	1	2.57E-146	progenitors	EEF1A1
1.85E-150	0.742858471	0.961	0.778	3.39E-146	progenitors	SIX6
1.61E-148	0.431051117	1	0.997	2.96E-144	progenitors	RPS15
1.70E-148	0.44930062	1	0.997	3.11E-144	progenitors	RPS2
5.61E-148	0.723211771	0.914	0.486	1.03E-143	progenitors	NPC2
3.89E-144	0.457142886	1	0.992	7.14E-140	progenitors	RPLP0
1.04E-140	0.864241818	0.653	0.117	1.91E-136	progenitors	CDH6
1.79E-138	0.426075197	0.998	0.992	3.28E-134	progenitors	RPS17
1.21E-137	0.439988116	1	0.988	2.22E-133	progenitors	RPS12
1.60E-137	0.667028871	0.563	0.06	2.93E-133	progenitors	IFITM1
8.47E-133	0.709167595	0.924	0.566	1.55E-128	progenitors	MEST
1.27E-132	0.614678229	0.775	0.255	2.33E-128	progenitors	NPM3
6.70E-132	0.732109135	0.925	0.601	1.23E-127	progenitors	RP11-89K21.1
2.04E-129	0.411914704	1	0.997	3.73E-125	progenitors	RPS3
5.21E-129	0.617057972	0.953	0.745	9.55E-125	progenitors	PRDX6
3.68E-125	0.416390865	0.999	0.992	6.74E-121	progenitors	RPS24
7.51E-125	0.587090943	0.718	0.182	1.38E-120	progenitors	ZFP36L2
2.79E-124	0.647626187	0.721	0.207	5.11E-120	progenitors	TIMP1
1.29E-123	0.662631408	0.726	0.223	2.36E-119	progenitors	S1PR3
1.31E-122	0.50261807	0.651	0.136	2.39E-118	progenitors	FZD5
2.50E-122	0.62128747	0.767	0.279	4.59E-118	progenitors	RHOC
9.56E-121	0.585922573	0.696	0.201	1.75E-116	progenitors	TBX2-AS1
2.95E-119	0.504553587	0.685	0.161	5.40E-115	progenitors	FKBP10
2.30E-118	0.609685746	0.679	0.176	4.21E-114	progenitors	RARRES2
8.76E-117	0.437876114	0.998	0.985	1.61E-112	progenitors	RPL12
6.71E-116	0.719544161	0.673	0.184	1.23E-111	progenitors	GINS2
6.90E-116	0.646431598	0.948	0.479	1.26E-111	progenitors	SOX2
1.19E-114	0.539725358	0.555	0.092	2.18E-110	progenitors	SPHK1
1.52E-114	0.79606608	0.864	0.433	2.78E-110	progenitors	EGR1
7.35E-112	0.644233209	0.49	0.055	1.35E-107	progenitors	PAX2
1.20E-111	0.756805454	0.564	0.103	2.20E-107	progenitors	FGF19
1.66E-111	0.570429743	0.746	0.25	3.05E-107	progenitors	LHX2
1.24E-110	0.586453782	0.953	0.836	2.27E-106	progenitors	CNN3
3.15E-110	0.494638406	0.649	0.162	5.78E-106	progenitors	EMP3
3.35E-110	0.548591486	0.967	0.836	6.14E-106	progenitors	HMGN3
9.67E-109	0.735734105	0.545	0.095	1.77E-104	progenitors	LAMP5
8.82E-108	0.644793791	0.942	0.719	1.62E-103	progenitors	DEK
2.51E-106	0.425288629	0.999	0.973	4.59E-102	progenitors	NAP1L1
8.93E-104	0.977637142	0.874	0.472	1.64E-99	progenitors	FOS
1.33E-102	0.494459414	0.648	0.184	2.44E-98	progenitors	CYBA
1.13E-101	0.903643545	0.51	0.094	2.08E-97	progenitors	PLP1
9.73E-101	0.545870043	0.733	0.282	1.78E-96	progenitors	RPL22L1
1.99E-100	0.412531755	0.498	0.079	3.65E-96	progenitors	NR2E1
1.42E-98	0.847083246	0.757	0.317	2.60E-94	progenitors	ID1
2.16E-96	0.491554646	0.389	0.025	3.95E-92	progenitors	LIX1
9.39E-96	0.841950366	0.598	0.166	1.72E-91	progenitors	KIAA0101
9.60E-96	0.524675001	0.758	0.342	1.76E-91	progenitors	TMEM106C
5.85E-95	0.540627821	0.957	0.752	1.07E-90	progenitors	DKK3
9.91E-95	0.580177647	0.515	0.105	1.82E-90	progenitors	FABP7
2.02E-94	0.551984513	0.979	0.896	3.70E-90	progenitors	HMGN2
2.80E-94	0.724864514	0.755	0.337	5.13E-90	progenitors	TYMS
5.83E-94	0.50152695	0.886	0.495	1.07E-89	progenitors	CD99
2.54E-93	0.483175918	0.703	0.267	4.65E-89	progenitors	HOMER2
3.81E-92	0.470185139	0.74	0.314	6.97E-88	progenitors	DNPH1
4.87E-91	0.771870761	0.997	0.977	8.92E-87	progenitors	TUBA1B
9.95E-88	0.561600483	0.804	0.425	1.82E-83	progenitors	NUDT4
1.76E-87	0.499900223	0.758	0.357	3.23E-83	progenitors	DNAJC1
1.01E-86	0.512003689	0.83	0.487	1.85E-82	progenitors	SIVA1
2.18E-86	1.013631372	0.724	0.291	3.99E-82	progenitors	ID3
1.06E-85	0.493937281	0.726	0.33	1.95E-81	progenitors	DCBLD2
8.65E-85	0.574014964	0.596	0.188	1.59E-80	progenitors	HLA-DRB1
7.71E-83	0.50032875	0.798	0.418	1.41E-78	progenitors	CALD1
1.37E-79	0.55604477	0.965	0.894	2.50E-75	progenitors	NUCKS1
2.65E-78	0.463781545	0.942	0.737	4.86E-74	progenitors	CLIC1
2.90E-75	0.511064417	0.635	0.244	5.32E-71	progenitors	HELLS
4.77E-75	0.409705301	0.625	0.216	8.73E-71	progenitors	RAX
1.81E-74	0.619703213	0.8	0.434	3.32E-70	progenitors	JUNB
2.81E-73	0.482174615	0.872	0.605	5.15E-69	progenitors	ISYNA1
9.47E-73	0.790480074	0.842	0.57	1.74E-68	progenitors	HMGB2
1.82E-71	0.648775315	0.913	0.714	3.33E-67	progenitors	IER2
2.36E-71	0.452938574	0.787	0.449	4.33E-67	progenitors	GGH
7.21E-71	0.484795176	0.53	0.16	1.32E-66	progenitors	PTN
8.42E-69	0.568563336	0.758	0.41	1.54E-64	progenitors	CKS1B
5.83E-68	0.422619078	0.713	0.353	1.07E-63	progenitors	PXMP2
4.20E-67	0.489776606	0.624	0.255	7.69E-63	progenitors	MCM3
7.95E-67	0.522385912	0.798	0.506	1.46E-62	progenitors	ITM2C
4.66E-65	0.491184216	0.568	0.21	8.55E-61	progenitors	MAD2L1
2.15E-64	0.571618494	0.482	0.136	3.94E-60	progenitors	CDK1
3.98E-64	0.5588952	0.695	0.363	7.29E-60	progenitors	PCNA
7.85E-64	0.445842335	0.573	0.221	1.44E-59	progenitors	CENPH
1.94E-63	0.432446867	0.877	0.661	3.55E-59	progenitors	NASP
7.00E-62	0.458187257	0.314	0.041	1.28E-57	progenitors	CTGF
1.00E-60	0.646161588	0.488	0.154	1.84E-56	progenitors	BIRC5
3.56E-60	0.462838567	0.795	0.49	6.52E-56	progenitors	GPM6B
2.75E-57	0.878790459	0.518	0.192	5.05E-53	progenitors	CENPF
4.61E-57	0.610473101	0.708	0.408	8.45E-53	progenitors	SMC4
6.46E-57	0.459200725	0.577	0.254	1.18E-52	progenitors	DHFR
7.23E-56	0.410706207	0.287	0.039	1.32E-51	progenitors	RGS5
4.12E-55	0.40790831	0.761	0.42	7.54E-51	progenitors	ANP32E
6.44E-54	0.60714115	0.505	0.182	1.18E-49	progenitors	NUSAP1
1.04E-52	0.424956101	0.715	0.404	1.90E-48	progenitors	SPINT2
8.06E-50	0.681285682	0.417	0.131	1.48E-45	progenitors	MKI67
8.79E-48	0.466977498	0.514	0.215	1.61E-43	progenitors	H2AFX
1.05E-46	0.818607486	0.51	0.222	1.93E-42	progenitors	TOP2A
1.51E-46	0.415053365	0.977	0.947	2.77E-42	progenitors	CLU
2.43E-45	0.434738306	0.352	0.099	4.45E-41	progenitors	FOSB
4.64E-45	0.80607438	0.474	0.185	8.51E-41	progenitors	UBE2C
5.18E-44	0.424786502	0.324	0.083	9.49E-40	progenitors	ASPM
1.04E-43	0.688957361	0.646	0.359	1.90E-39	progenitors	PTTG1
2.34E-42	0.473068496	0.374	0.117	4.30E-38	progenitors	AURKB
7.22E-42	0.616326019	0.784	0.545	1.32E-37	progenitors	CKS2
2.69E-39	0.405505603	0.986	0.98	4.93E-35	progenitors	H2AFZ
3.90E-39	0.433898956	0.337	0.103	7.15E-35	progenitors	CCNA2
1.48E-38	0.484693369	0.458	0.185	2.71E-34	progenitors	CCNB2
2.63E-37	0.409733409	0.877	0.731	4.82E-33	progenitors	DUT
6.81E-37	0.564762527	0.365	0.126	1.25E-32	progenitors	CCNB1
1.00E-35	0.559725162	0.418	0.177	1.83E-31	progenitors	TPX2
2.84E-34	0.454580053	0.867	0.671	5.20E-30	progenitors	JUN
8.61E-32	0.504193265	0.321	0.113	1.58E-27	progenitors	CDC20
2.60E-26	0.685054679	0.941	0.875	4.77E-22	progenitors	HIST1H4C
4.43E-81	0.642666134	0.287	0.009	8.11E-77	exiting_progenitors	RP11-843A23.1
3.25E-76	1.205984305	0.59	0.075	5.95E-72	exiting_progenitors	VSX1
4.40E-73	0.76181049	0.385	0.027	8.07E-69	exiting_progenitors	MFAP4
1.46E-63	1.170772293	0.918	0.289	2.68E-59	exiting_progenitors	NUSAP1
7.69E-59	0.948232263	0.852	0.222	1.41E-54	exiting_progenitors	MKI67
4.66E-58	0.867492663	0.762	0.179	8.53E-54	exiting_progenitors	GTSE1
7.13E-57	1.29987976	0.902	0.316	1.31E-52	exiting_progenitors	TOP2A
8.88E-56	0.939988116	0.779	0.197	1.63E-51	exiting_progenitors	AURKB
1.08E-55	1.225893532	0.861	0.28	1.97E-51	exiting_progenitors	UBE2C
2.09E-52	0.830634274	0.705	0.18	3.83E-48	exiting_progenitors	SPC25
2.96E-52	0.713564915	0.697	0.159	5.42E-48	exiting_progenitors	CKAP2L
7.92E-51	0.916466645	0.828	0.25	1.45E-46	exiting_progenitors	TPX2
1.86E-49	0.699908677	0.746	0.192	3.41E-45	exiting_progenitors	KIFC1
6.48E-49	1.199170491	0.934	0.517	1.19E-44	exiting_progenitors	SMC4
3.61E-48	0.920009946	0.77	0.244	6.61E-44	exiting_progenitors	PRC1
1.09E-47	0.856565141	0.664	0.17	1.99E-43	exiting_progenitors	RRM2
1.21E-47	0.727653177	0.713	0.176	2.22E-43	exiting_progenitors	CCNA2
2.04E-47	0.810493553	0.721	0.198	3.74E-43	exiting_progenitors	PBK
2.56E-45	0.752331486	0.656	0.164	4.68E-41	exiting_progenitors	NUF2
1.41E-43	0.637316426	0.607	0.144	2.59E-39	exiting_progenitors	MXD3
3.72E-43	0.699065129	0.648	0.167	6.81E-39	exiting_progenitors	FAM64A
4.20E-43	1.383361285	1	0.997	7.70E-39	exiting_progenitors	CKB
1.42E-42	0.624660891	0.639	0.159	2.60E-38	exiting_progenitors	CDCA3
1.85E-42	0.681031849	0.664	0.179	3.38E-38	exiting_progenitors	SGOL1
2.05E-41	1.218641406	0.967	0.931	3.75E-37	exiting_progenitors	HMGN2
2.09E-41	1.115060701	0.82	0.307	3.83E-37	exiting_progenitors	CENPF
3.09E-41	0.469773642	0.484	0.093	5.66E-37	exiting_progenitors	ESCO2
3.72E-41	0.536008755	0.533	0.116	6.81E-37	exiting_progenitors	SPAG5
4.59E-41	0.474357713	0.451	0.081	8.42E-37	exiting_progenitors	ZMYND10
1.16E-40	1.398160445	0.91	0.677	2.13E-36	exiting_progenitors	HMGB2
3.52E-40	0.981533937	0.992	0.986	6.45E-36	exiting_progenitors	TUBA1B
5.49E-40	0.542452762	0.582	0.142	1.01E-35	exiting_progenitors	NCAPG
1.27E-39	0.830771344	0.762	0.26	2.33E-35	exiting_progenitors	CDK1
1.86E-38	0.521752852	0.508	0.11	3.40E-34	exiting_progenitors	CDKN2C
5.22E-38	0.632153772	0.705	0.234	9.56E-34	exiting_progenitors	CENPU
2.93E-37	0.727817116	0.672	0.208	5.37E-33	exiting_progenitors	ATAD2
3.72E-37	0.468874013	0.484	0.103	6.82E-33	exiting_progenitors	APOLD1
1.47E-36	0.820771362	0.779	0.321	2.69E-32	exiting_progenitors	H2AFX
5.52E-36	0.868428413	0.754	0.275	1.01E-31	exiting_progenitors	BIRC5
1.12E-35	2.310578545	0.836	0.665	2.06E-31	exiting_progenitors	HES6
1.40E-35	0.787236911	0.697	0.235	2.57E-31	exiting_progenitors	CLSPN
1.49E-35	0.781118274	0.82	0.407	2.72E-31	exiting_progenitors	EZH2
2.35E-35	0.546153042	0.549	0.133	4.31E-31	exiting_progenitors	NEK2
2.88E-35	0.718974786	0.689	0.227	5.27E-31	exiting_progenitors	C21orf58
4.27E-35	0.475957731	0.32	0.045	7.82E-31	exiting_progenitors	DLL4
6.90E-35	0.712649634	0.77	0.311	1.26E-30	exiting_progenitors	KIF22
9.32E-35	0.719784526	0.705	0.258	1.71E-30	exiting_progenitors	ZWINT
1.04E-34	0.582180111	0.68	0.215	1.91E-30	exiting_progenitors	TACC3
1.24E-34	0.531769345	0.557	0.144	2.27E-30	exiting_progenitors	MCM10
2.29E-34	1.031321424	0.828	0.518	4.20E-30	exiting_progenitors	CCDC34
2.67E-34	0.71418033	0.984	0.992	4.90E-30	exiting_progenitors	HMGB1
2.71E-34	1.020280246	0.844	0.548	4.97E-30	exiting_progenitors	CKS1B
6.76E-34	0.582634113	0.656	0.218	1.24E-29	exiting_progenitors	FBXO5
2.01E-33	0.868734678	0.877	0.501	3.69E-29	exiting_progenitors	TYMS
2.08E-33	1.020141808	0.844	0.464	3.82E-29	exiting_progenitors	PTTG1
2.45E-32	0.749197673	0.656	0.215	4.48E-28	exiting_progenitors	CDKN3
2.80E-32	0.72920373	0.697	0.278	5.14E-28	exiting_progenitors	UBE2T
9.08E-32	0.576877755	0.615	0.184	1.66E-27	exiting_progenitors	SGOL2
9.12E-32	0.793298532	0.754	0.346	1.67E-27	exiting_progenitors	MAD2L1
1.12E-31	0.479123806	0.475	0.115	2.06E-27	exiting_progenitors	FANCI
1.27E-31	0.843427856	0.861	0.773	2.32E-27	exiting_progenitors	IDH2
1.32E-31	0.682517451	0.615	0.18	2.41E-27	exiting_progenitors	CDC20
2.32E-31	0.445357461	0.582	0.161	4.25E-27	exiting_progenitors	NDC80
2.44E-31	0.524078099	0.598	0.183	4.47E-27	exiting_progenitors	RAD51AP1
2.82E-31	0.548649567	0.607	0.187	5.16E-27	exiting_progenitors	ASF1B
3.54E-31	0.831132956	0.73	0.28	6.49E-27	exiting_progenitors	CCNB2
3.87E-31	0.783543437	0.967	0.871	7.09E-27	exiting_progenitors	TUBB4B
4.56E-31	0.805294441	0.811	0.456	8.36E-27	exiting_progenitors	USP1
8.11E-31	0.484798399	0.516	0.137	1.49E-26	exiting_progenitors	HJURP
8.60E-31	0.496860236	0.541	0.15	1.57E-26	exiting_progenitors	CDCA5
2.06E-30	0.724332766	0.738	0.306	3.78E-26	exiting_progenitors	MIS18BP1
2.26E-30	0.625146097	0.746	0.316	4.14E-26	exiting_progenitors	ORC6
5.00E-30	0.729967753	0.738	0.372	9.15E-26	exiting_progenitors	RNASEH2A
1.14E-29	0.4100098	0.369	0.07	2.08E-25	exiting_progenitors	C8orf46
6.20E-29	1.658286125	0.656	0.293	1.14E-24	exiting_progenitors	NEUROD1
1.68E-28	0.756453369	0.984	0.982	3.07E-24	exiting_progenitors	H2AFZ
2.92E-28	0.684779224	0.861	0.5	5.36E-24	exiting_progenitors	LMNB1
4.32E-28	0.796568535	0.861	0.489	7.92E-24	exiting_progenitors	PCNA
4.86E-28	0.43026577	0.377	0.081	8.90E-24	exiting_progenitors	ARHGAP11B
2.31E-27	0.466875984	0.5	0.143	4.22E-23	exiting_progenitors	MYBL2
5.10E-27	0.409350613	0.385	0.083	9.34E-23	exiting_progenitors	KIF20A
5.15E-27	0.547024818	0.615	0.227	9.44E-23	exiting_progenitors	CENPK
5.24E-27	0.661450335	0.738	0.353	9.61E-23	exiting_progenitors	FEN1
6.51E-27	0.825136142	0.844	0.639	1.19E-22	exiting_progenitors	CKS2
7.03E-27	0.675631137	0.68	0.274	1.29E-22	exiting_progenitors	SHD
8.64E-27	0.622232928	0.934	0.843	1.58E-22	exiting_progenitors	SRSF2
1.29E-26	0.482203614	0.959	0.971	2.36E-22	exiting_progenitors	HNRNPA0
1.54E-26	0.667422292	0.869	0.812	2.83E-22	exiting_progenitors	H2AFV
6.13E-26	0.61842351	0.664	0.276	1.12E-21	exiting_progenitors	CENPW
9.40E-26	0.605680023	0.689	0.298	1.72E-21	exiting_progenitors	MFGE8
1.13E-25	0.542196923	0.631	0.245	2.07E-21	exiting_progenitors	CENPN
1.16E-25	0.664238338	0.779	0.332	2.12E-21	exiting_progenitors	KIAA0101
1.17E-25	0.671671939	0.754	0.373	2.14E-21	exiting_progenitors	SMC2
2.46E-25	0.654642009	0.803	0.534	4.50E-21	exiting_progenitors	SYNE2
2.52E-25	0.415841074	0.516	0.159	4.62E-21	exiting_progenitors	SPC24
2.71E-25	0.696790933	0.811	0.577	4.97E-21	exiting_progenitors	TMPO
2.89E-25	0.486275904	0.975	0.98	5.30E-21	exiting_progenitors	HNRNPA2B1
4.34E-25	0.432916545	0.508	0.154	7.94E-21	exiting_progenitors	MYBL1
4.91E-25	1.61095769	0.91	0.904	8.99E-21	exiting_progenitors	HIST1H4C
7.21E-25	0.460543306	0.549	0.168	1.32E-20	exiting_progenitors	ASPM
8.88E-25	0.626447028	0.705	0.323	1.63E-20	exiting_progenitors	CKAP2
1.17E-24	0.709381461	0.59	0.21	2.14E-20	exiting_progenitors	CCNB1
2.13E-24	0.467590401	0.607	0.219	3.89E-20	exiting_progenitors	CENPM
2.16E-24	0.692916363	0.77	0.496	3.95E-20	exiting_progenitors	BTG3
4.21E-24	0.689520007	0.861	0.806	7.72E-20	exiting_progenitors	CARHSP1
9.07E-24	0.634443448	0.902	0.876	1.66E-19	exiting_progenitors	PSIP1
1.35E-23	0.444079842	0.508	0.156	2.47E-19	exiting_progenitors	CDCA8
1.45E-23	1.075523884	0.738	0.415	2.66E-19	exiting_progenitors	GADD45A
2.63E-23	0.590637669	0.639	0.253	4.82E-19	exiting_progenitors	KIF20B
2.98E-23	0.650333513	0.984	0.924	5.46E-19	exiting_progenitors	FUS
5.37E-23	0.515915365	0.459	0.135	9.84E-19	exiting_progenitors	DLGAP5
1.25E-22	0.718565972	0.557	0.232	2.28E-18	exiting_progenitors	PMAIP1
7.98E-22	0.424678652	0.467	0.145	1.46E-17	exiting_progenitors	KIF23
8.64E-22	0.551849012	0.639	0.299	1.58E-17	exiting_progenitors	CDCA4
1.80E-21	0.563289866	0.746	0.376	3.29E-17	exiting_progenitors	DHFR
1.88E-21	0.588678587	0.926	0.926	3.45E-17	exiting_progenitors	NUCKS1
2.05E-21	0.613711859	0.746	0.405	3.75E-17	exiting_progenitors	FBLN1
2.49E-21	0.669443173	0.836	0.838	4.56E-17	exiting_progenitors	CENPV
2.62E-20	0.597327878	0.885	0.815	4.79E-16	exiting_progenitors	DEK
2.92E-20	0.42354724	0.5	0.192	5.35E-16	exiting_progenitors	LRR1
3.70E-20	0.632776556	0.77	0.56	6.79E-16	exiting_progenitors	ANP32E
4.44E-20	0.421194766	0.574	0.233	8.14E-16	exiting_progenitors	HIST1H1C
1.09E-19	0.589485715	0.754	0.397	2.00E-15	exiting_progenitors	HELLS
1.64E-19	0.630282786	0.803	0.502	3.00E-15	exiting_progenitors	DNMT1
1.70E-19	0.433478699	0.475	0.158	3.11E-15	exiting_progenitors	PSRC1
2.63E-19	0.522471679	0.852	0.86	4.81E-15	exiting_progenitors	SNRPB
3.48E-19	0.484460284	0.902	0.879	6.38E-15	exiting_progenitors	SRSF7
1.17E-18	0.562726484	0.852	0.779	2.14E-14	exiting_progenitors	TECR
1.37E-18	0.51565734	0.549	0.224	2.51E-14	exiting_progenitors	UHRF1
2.36E-18	0.538300917	0.639	0.333	4.31E-14	exiting_progenitors	RFC4
2.43E-18	0.40876681	0.934	0.905	4.45E-14	exiting_progenitors	HNRNPU
3.89E-18	0.52450785	0.73	0.465	7.12E-14	exiting_progenitors	DDX39A
4.24E-18	0.657932865	0.779	0.664	7.77E-14	exiting_progenitors	AKR7A2
8.48E-18	0.577171634	0.959	0.671	1.55E-13	exiting_progenitors	SOX2
9.80E-18	0.496749487	0.877	0.875	1.80E-13	exiting_progenitors	HNRNPH3
1.26E-17	0.606534424	0.738	0.625	2.31E-13	exiting_progenitors	MAD2L2
1.42E-17	1.196324487	0.705	0.577	2.60E-13	exiting_progenitors	UBE2S
2.45E-17	0.647086373	0.885	0.738	4.48E-13	exiting_progenitors	KPNA2
3.25E-17	0.454310504	0.631	0.313	5.96E-13	exiting_progenitors	HIRIP3
4.84E-17	0.504905003	0.689	0.405	8.87E-13	exiting_progenitors	ASRGL1
7.04E-17	0.531932997	0.697	0.428	1.29E-12	exiting_progenitors	DNAJC9
8.02E-17	0.467564929	0.689	0.374	1.47E-12	exiting_progenitors	GMNN
1.10E-16	0.466589038	0.877	0.754	2.02E-12	exiting_progenitors	SRSF10
1.69E-16	0.487848121	0.902	0.767	3.10E-12	exiting_progenitors	HNRNPF
1.73E-16	0.619420976	0.893	0.749	3.18E-12	exiting_progenitors	NASP
2.05E-16	0.489305539	0.885	0.815	3.76E-12	exiting_progenitors	SMC3
2.13E-16	0.552332323	0.811	0.618	3.90E-12	exiting_progenitors	BUB3
2.37E-16	0.423858358	0.934	0.895	4.34E-12	exiting_progenitors	XRCC5
4.16E-16	0.521081837	0.803	0.645	7.62E-12	exiting_progenitors	TFDP2
4.41E-16	0.536822923	0.984	0.999	8.09E-12	exiting_progenitors	PTMA
4.58E-16	0.497132121	0.803	0.751	8.39E-12	exiting_progenitors	HNRNPAB
6.70E-16	0.59946943	0.77	0.632	1.23E-11	exiting_progenitors	SIVA1
7.20E-16	0.424992928	0.557	0.262	1.32E-11	exiting_progenitors	EZR
7.97E-16	0.447775549	0.762	0.55	1.46E-11	exiting_progenitors	DTYMK
1.41E-15	0.605349804	0.836	0.832	2.59E-11	exiting_progenitors	HMGB3
4.62E-15	0.432944345	0.926	0.884	8.46E-11	exiting_progenitors	PDIA6
5.55E-15	0.406389612	0.549	0.244	1.02E-10	exiting_progenitors	CHAF1A
5.83E-15	0.461821336	0.844	0.776	1.07E-10	exiting_progenitors	CSRP2
5.84E-15	0.549516279	0.697	0.43	1.07E-10	exiting_progenitors	RRM1
7.20E-15	0.428623427	0.336	0.103	1.32E-10	exiting_progenitors	PLK1
7.66E-15	0.467378415	0.516	0.243	1.40E-10	exiting_progenitors	CCP110
7.95E-15	0.6164133	0.77	0.548	1.46E-10	exiting_progenitors	MCM7
8.59E-15	0.588093943	0.811	0.908	1.57E-10	exiting_progenitors	RANBP1
1.43E-14	0.484615757	0.713	0.518	2.62E-10	exiting_progenitors	TUBG1
1.61E-14	0.442447123	0.852	0.795	2.96E-10	exiting_progenitors	CBX5
5.10E-14	0.499035706	0.59	0.337	9.34E-10	exiting_progenitors	UCP2
6.63E-14	0.470311327	0.664	0.413	1.21E-09	exiting_progenitors	CDKN2D
8.97E-14	0.438342277	0.795	0.857	1.64E-09	exiting_progenitors	NDUFA6
1.26E-13	0.436344752	0.795	0.658	2.31E-09	exiting_progenitors	EIF4A3
1.62E-13	0.509717438	0.697	0.402	2.97E-09	exiting_progenitors	MCM3
1.82E-13	0.415277764	0.598	0.341	3.33E-09	exiting_progenitors	RNASEH2B
1.90E-13	0.4660451	0.836	0.884	3.48E-09	exiting_progenitors	GNG5
1.98E-13	0.471842117	0.779	0.645	3.62E-09	exiting_progenitors	BAZ1A
2.42E-13	0.464176012	0.754	0.537	4.43E-09	exiting_progenitors	EXOSC8
3.19E-13	0.638684886	0.738	0.485	5.84E-09	exiting_progenitors	AHI1
3.38E-13	0.471962266	0.574	0.275	6.19E-09	exiting_progenitors	RASD1
8.66E-13	0.43146806	0.811	0.692	1.59E-08	exiting_progenitors	PCM1
1.02E-12	0.430936338	0.73	0.527	1.86E-08	exiting_progenitors	SAE1
1.07E-12	0.439511741	0.639	0.397	1.97E-08	exiting_progenitors	IVNS1ABP
1.22E-12	0.443989974	0.869	0.921	2.24E-08	exiting_progenitors	CALM3
1.23E-12	0.441178148	0.803	0.773	2.25E-08	exiting_progenitors	ANP32B
2.59E-12	0.413996951	0.672	0.448	4.74E-08	exiting_progenitors	ACYP1
4.35E-12	0.422252508	0.467	0.217	7.97E-08	exiting_progenitors	LIG1
7.92E-12	0.459697655	0.73	0.541	1.45E-07	exiting_progenitors	PTBP1
1.19E-11	0.417516193	0.721	0.535	2.19E-07	exiting_progenitors	SMC1A
1.42E-11	0.421911075	0.754	0.588	2.60E-07	exiting_progenitors	NUCB2
1.58E-11	0.436140033	0.656	0.425	2.89E-07	exiting_progenitors	CD47
1.61E-11	0.430699973	0.893	0.809	2.96E-07	exiting_progenitors	SRRM1
1.64E-11	0.534454348	0.697	0.475	3.00E-07	exiting_progenitors	TTC14
2.36E-11	0.456341823	0.713	0.491	4.32E-07	exiting_progenitors	SLF1
5.90E-11	0.409905317	0.787	0.684	1.08E-06	exiting_progenitors	PLEKHA1
2.72E-10	0.627492083	0.762	0.667	4.99E-06	exiting_progenitors	TRH
3.47E-10	0.405567536	0.795	0.828	6.35E-06	exiting_progenitors	RHEB
3.84E-10	0.441690685	0.803	0.875	7.04E-06	exiting_progenitors	DBI
6.09E-10	0.432365704	0.754	0.657	1.12E-05	exiting_progenitors	RAD21
9.11E-10	0.427398528	0.918	0.973	1.67E-05	exiting_progenitors	DYNLL1
1.17E-08	0.539443115	0.648	0.463	0.000215177	exiting_progenitors	RP11-620J15.3
1.57E-08	0.497180119	0.418	0.214	0.000286803	exiting_progenitors	DOK5
2.29E-08	0.438319538	0.492	0.274	0.0004193	exiting_progenitors	KNSTRN
2.71E-08	0.453912752	0.336	0.161	0.000496643	exiting_progenitors	ASCL1
4.03E-08	0.40570528	0.672	0.511	0.000739011	exiting_progenitors	MZT1
6.07E-08	0.414947946	0.607	0.396	0.001111703	exiting_progenitors	WHSC1
7.66E-08	0.495266407	1	1	0.001404074	exiting_progenitors	MALAT1
3.80E-148	1.920359354	0.938	0.367	6.97E-144	neuroblasts	RGS16
2.03E-105	0.859002683	1	0.995	3.71E-101	neuroblasts	RBP1
3.75E-101	0.75548042	0.599	0.116	6.87E-97	neuroblasts	MFNG
7.52E-101	1.257638138	0.984	0.886	1.38E-96	neuroblasts	SH3BGRL3
2.11E-93	1.241912331	0.954	0.603	3.87E-89	neuroblasts	CXCR4
2.57E-83	0.576515599	0.508	0.097	4.70E-79	neuroblasts	SLC38A4
2.01E-77	1.168329094	0.801	0.37	3.68E-73	neuroblasts	GADD45A
1.35E-72	0.731595762	0.521	0.122	2.47E-68	neuroblasts	FAM131C
2.67E-72	0.985456909	0.889	0.655	4.89E-68	neuroblasts	PLEKHA1
2.48E-69	0.743580966	0.664	0.216	4.54E-65	neuroblasts	SLC18A2
6.95E-69	0.726812293	0.717	0.265	1.27E-64	neuroblasts	SERPINI1
2.73E-68	1.032169131	0.961	0.72	5.00E-64	neuroblasts	MIAT
1.55E-65	0.78046494	0.971	0.672	2.84E-61	neuroblasts	PCBP4
3.19E-65	0.646071305	0.694	0.254	5.85E-61	neuroblasts	SRRM4
5.05E-65	0.669727502	0.518	0.138	9.25E-61	neuroblasts	TMEM176B
9.92E-65	0.514263243	0.997	0.972	1.82E-60	neuroblasts	SLC25A6
1.04E-64	0.716736905	0.355	0.054	1.90E-60	neuroblasts	LINC01551
1.60E-61	0.734806206	0.505	0.137	2.93E-57	neuroblasts	TMEM176A
2.40E-61	0.953813718	0.404	0.081	4.39E-57	neuroblasts	NPTX2
6.91E-61	0.435418263	1	0.998	1.27E-56	neuroblasts	HNRNPA1
7.85E-61	0.697489401	0.958	0.757	1.44E-56	neuroblasts	RORB
1.42E-59	0.805217846	0.756	0.413	2.61E-55	neuroblasts	LCA5
1.02E-56	0.715413282	0.857	0.576	1.87E-52	neuroblasts	BCL7A
5.79E-55	0.604643055	0.358	0.062	1.06E-50	neuroblasts	VSX1
1.96E-54	0.574820945	0.638	0.238	3.59E-50	neuroblasts	SHD
3.96E-50	0.468529017	0.99	0.955	7.25E-46	neuroblasts	EIF3E
6.14E-48	0.792085855	0.596	0.239	1.13E-43	neuroblasts	RASD1
7.17E-47	1.123359176	0.485	0.165	1.31E-42	neuroblasts	RP3-395M20.12
2.82E-44	0.578990759	0.873	0.641	5.18E-40	neuroblasts	HES6
3.09E-43	0.573810214	0.87	0.631	5.66E-39	neuroblasts	ZNF385A
3.53E-42	0.640082652	0.814	0.577	6.47E-38	neuroblasts	LIMD2
9.29E-42	0.59222875	0.586	0.248	1.70E-37	neuroblasts	GADD45G
2.27E-41	0.637921351	0.837	0.688	4.17E-37	neuroblasts	NOVA1
5.65E-40	0.46165056	0.704	0.3	1.03E-35	neuroblasts	CHRNA3
1.23E-39	0.454420531	1	0.999	2.25E-35	neuroblasts	TMSB4X
4.28E-39	0.618572989	0.736	0.431	7.84E-35	neuroblasts	TXNIP
3.89E-38	0.464733991	0.342	0.089	7.13E-34	neuroblasts	DLX1
3.79E-37	0.551033976	0.599	0.264	6.95E-33	neuroblasts	ONECUT2
4.68E-36	0.552939373	0.717	0.454	8.57E-32	neuroblasts	DST
7.09E-36	0.444340738	0.401	0.136	1.30E-31	neuroblasts	MYBL1
6.11E-35	0.586557383	0.997	0.998	1.12E-30	neuroblasts	CKB
2.54E-33	0.447036103	0.528	0.251	4.66E-29	neuroblasts	NECAB3
5.72E-33	0.912768028	0.811	0.644	1.05E-28	neuroblasts	DDIT4
2.16E-31	0.50481112	0.453	0.177	3.95E-27	neuroblasts	NHLH1
2.50E-31	0.510346833	0.375	0.126	4.59E-27	neuroblasts	DLX2
1.20E-30	0.418682769	0.479	0.219	2.19E-26	neuroblasts	ME3
1.61E-30	0.416974478	0.971	0.905	2.95E-26	neuroblasts	SSR4
2.10E-30	0.459742237	0.73	0.466	3.84E-26	neuroblasts	CADM3
2.15E-29	0.414947131	0.436	0.178	3.94E-25	neuroblasts	ATOH7
2.40E-28	0.420968529	0.883	0.776	4.39E-24	neuroblasts	SVBP
2.46E-28	0.462636553	0.837	0.696	4.50E-24	neuroblasts	RHOBTB3
4.66E-27	0.434380709	0.521	0.274	8.55E-23	neuroblasts	MIR217HG
5.35E-26	0.452107781	0.919	0.85	9.80E-22	neuroblasts	PFN2
5.35E-26	0.513159672	0.759	0.603	9.81E-22	neuroblasts	GYG1
1.07E-25	0.446688774	0.349	0.131	1.95E-21	neuroblasts	CPLX2
1.85E-25	0.477209255	0.443	0.193	3.39E-21	neuroblasts	CTC-378H22.2
3.40E-25	0.417272814	0.697	0.518	6.23E-21	neuroblasts	ABRACL
8.28E-24	0.615035437	0.489	0.228	1.52E-19	neuroblasts	CLDN5
1.08E-23	0.490304789	0.622	0.417	1.98E-19	neuroblasts	IGFBP2
2.48E-23	0.452682266	0.772	0.633	4.54E-19	neuroblasts	TFDP2
1.25E-22	0.441140194	0.798	0.577	2.30E-18	neuroblasts	PRSS23
1.37E-22	0.413401521	0.564	0.355	2.52E-18	neuroblasts	ZBTB16
3.29E-22	0.430628586	0.257	0.083	6.02E-18	neuroblasts	ASS1
3.18E-21	0.501434147	0.388	0.177	5.82E-17	neuroblasts	STC2
4.52E-19	0.427864695	0.912	0.875	8.28E-15	neuroblasts	BTG1
1.99E-16	0.509718014	0.818	0.716	3.64E-12	neuroblasts	SLC2A1
2.28E-15	2.188784391	0.352	0.189	4.17E-11	neuroblasts	GAL
2.49E-15	0.411669028	0.58	0.437	4.57E-11	neuroblasts	PDLIM4
2.91E-15	0.485978379	0.459	0.261	5.33E-11	neuroblasts	SSTR2
3.87E-11	0.687358851	0.723	0.664	7.10E-07	neuroblasts	TRH
9.66E-11	0.412984597	0.853	0.831	1.77E-06	neuroblasts	BNIP3
1.32E-238	2.242863588	0.768	0.014	2.42E-234	photoreceptors	DCT
5.61E-220	1.069873321	0.561	0.003	1.03E-215	photoreceptors	PCAT4
7.28E-211	1.22878532	0.744	0.018	1.33E-206	photoreceptors	CRX
6.87E-207	1.136514666	0.683	0.013	1.26E-202	photoreceptors	NXPH4
1.30E-192	1.05092251	0.634	0.012	2.38E-188	photoreceptors	VTN
1.93E-164	1.756797658	0.695	0.025	3.53E-160	photoreceptors	PRDM1
1.16E-161	0.769768408	0.439	0.004	2.13E-157	photoreceptors	MRLN
3.84E-151	1.456889164	0.817	0.046	7.03E-147	photoreceptors	OTX2
3.31E-149	1.145265762	0.756	0.038	6.07E-145	photoreceptors	NEUROD4
8.07E-141	1.053825073	0.451	0.008	1.48E-136	photoreceptors	SERPINI2
1.19E-140	0.553901217	0.39	0.004	2.17E-136	photoreceptors	AIPL1
6.21E-138	1.7404475	0.476	0.01	1.14E-133	photoreceptors	RCVRN
2.48E-130	0.929268179	0.39	0.005	4.54E-126	photoreceptors	PDC
1.52E-129	0.550926267	0.305	0.001	2.78E-125	photoreceptors	CABP5
6.77E-127	0.765079089	0.549	0.02	1.24E-122	photoreceptors	MCC
1.27E-118	0.497275772	0.39	0.007	2.32E-114	photoreceptors	AANAT
2.82E-118	1.062761706	0.476	0.015	5.16E-114	photoreceptors	SLC38A5
1.67E-110	0.536454697	0.5	0.02	3.05E-106	photoreceptors	MAOA
2.78E-104	1.455888166	0.707	0.059	5.09E-100	photoreceptors	GNB3
4.20E-104	0.662967957	0.427	0.014	7.70E-100	photoreceptors	TULP1
2.56E-96	0.406866427	0.354	0.009	4.69E-92	photoreceptors	AQP3
2.01E-93	0.43376009	0.341	0.008	3.68E-89	photoreceptors	KCNH6
1.35E-91	0.537052176	0.317	0.007	2.47E-87	photoreceptors	HOTAIRM1
7.35E-84	0.481578949	0.427	0.02	1.35E-79	photoreceptors	MVP
4.95E-83	0.472608114	0.317	0.009	9.06E-79	photoreceptors	DPP10-AS1
2.10E-75	1.25845911	0.78	0.121	3.85E-71	photoreceptors	THRB
2.96E-73	0.658481104	0.28	0.008	5.42E-69	photoreceptors	RBP4
1.20E-72	0.453997019	0.341	0.014	2.20E-68	photoreceptors	FSTL5
1.01E-60	1.828150496	0.878	0.218	1.84E-56	photoreceptors	PHLDA1
1.30E-59	1.069875385	0.659	0.101	2.38E-55	photoreceptors	MIR7-3HG
2.98E-59	0.451697271	0.402	0.03	5.46E-55	photoreceptors	RIMS1
2.88E-56	1.485153432	0.939	0.272	5.28E-52	photoreceptors	GADD45G
1.07E-51	1.164261941	0.537	0.069	1.96E-47	photoreceptors	C8orf46
1.82E-50	1.982873809	0.963	0.432	3.33E-46	photoreceptors	FAM57B
4.20E-47	0.593225649	0.5	0.069	7.69E-43	photoreceptors	STX3
5.63E-47	1.663297924	0.878	0.291	1.03E-42	photoreceptors	NEUROD1
1.01E-46	0.489588215	0.317	0.024	1.84E-42	photoreceptors	DPP10
1.18E-45	0.692797154	0.61	0.102	2.16E-41	photoreceptors	LINC00599
7.09E-43	0.421064139	0.329	0.028	1.30E-38	photoreceptors	KCNK3
8.34E-43	0.432180322	0.28	0.02	1.53E-38	photoreceptors	SLC40A1
1.19E-41	0.738252186	0.695	0.16	2.19E-37	photoreceptors	ROBO2
3.26E-41	0.795268989	0.707	0.168	5.98E-37	photoreceptors	SYP
1.51E-40	0.849356044	0.549	0.093	2.77E-36	photoreceptors	STC1
1.05E-38	0.585344505	0.598	0.121	1.92E-34	photoreceptors	NRXN1
1.82E-38	0.725702294	0.585	0.117	3.33E-34	photoreceptors	SH3BP5
1.68E-37	0.882423385	0.634	0.158	3.09E-33	photoreceptors	AMER2
2.92E-37	1.259482582	0.732	0.218	5.34E-33	photoreceptors	Sep-04
5.13E-37	0.85407806	0.768	0.241	9.39E-33	photoreceptors	MEIS2
6.67E-37	1.325351079	0.805	0.27	1.22E-32	photoreceptors	SSTR2
9.52E-37	0.989279387	0.963	0.547	1.75E-32	photoreceptors	ATP2B1
1.07E-36	0.449567834	0.341	0.038	1.95E-32	photoreceptors	KIAA1107
3.44E-34	0.427481756	0.439	0.069	6.30E-30	photoreceptors	CNTNAP2
5.82E-34	0.430837051	0.256	0.022	1.07E-29	photoreceptors	TUBA4A
1.01E-33	0.646807138	0.561	0.127	1.86E-29	photoreceptors	PHACTR2
1.06E-31	1.095462698	0.841	0.319	1.95E-27	photoreceptors	SYT4
1.24E-31	1.021908563	0.988	0.663	2.27E-27	photoreceptors	ENO2
1.39E-31	1.129796023	0.976	0.931	2.56E-27	photoreceptors	PRDX1
1.52E-31	0.770173199	1	0.993	2.78E-27	photoreceptors	H3F3B
2.07E-31	0.864080744	1	0.999	3.79E-27	photoreceptors	TMSB4X
4.79E-31	1.24846554	0.927	0.708	8.77E-27	photoreceptors	PCBP4
4.15E-30	0.912935119	0.963	0.809	7.60E-26	photoreceptors	GUK1
3.81E-29	0.882276032	0.671	0.241	6.98E-25	photoreceptors	REEP6
4.20E-29	0.786984175	0.854	0.332	7.70E-25	photoreceptors	SEZ6L2
6.78E-29	0.476117567	0.305	0.038	1.24E-24	photoreceptors	SGK1
7.52E-29	0.91329956	0.829	0.363	1.38E-24	photoreceptors	ATP1A3
1.54E-28	0.932901306	0.951	0.826	2.82E-24	photoreceptors	CPE
2.63E-28	0.804185673	0.817	0.371	4.81E-24	photoreceptors	PIK3R1
1.59E-27	0.789052132	0.756	0.339	2.92E-23	photoreceptors	BCL2L1
1.22E-26	0.571044121	0.598	0.17	2.23E-22	photoreceptors	CADPS
5.23E-26	0.841306352	0.866	0.513	9.58E-22	photoreceptors	STRADB
1.24E-25	0.460532424	0.463	0.105	2.28E-21	photoreceptors	LINC01315
1.68E-24	0.778844946	1	0.981	3.09E-20	photoreceptors	GSTP1
3.59E-24	0.846910367	0.756	0.361	6.57E-20	photoreceptors	ROGDI
4.28E-24	0.469923072	0.366	0.069	7.84E-20	photoreceptors	CHODL
4.42E-24	0.497953259	0.415	0.089	8.10E-20	photoreceptors	PTPRN
1.12E-22	0.699933263	0.89	0.39	2.05E-18	photoreceptors	INA
2.70E-22	0.555324091	0.683	0.274	4.96E-18	photoreceptors	NUDT14
3.64E-22	0.724601846	0.976	0.852	6.66E-18	photoreceptors	SPCS1
4.27E-21	0.564386166	0.988	0.897	7.82E-17	photoreceptors	GABARAPL2
1.54E-20	0.695619753	0.805	0.446	2.83E-16	photoreceptors	SCARB2
1.55E-20	0.722575381	0.744	0.343	2.84E-16	photoreceptors	MAP1LC3A
1.61E-20	0.664178179	0.732	0.302	2.96E-16	photoreceptors	SRRM4
3.08E-20	0.577249668	0.951	0.752	5.64E-16	photoreceptors	SEPW1
5.43E-20	0.471114182	0.585	0.192	9.96E-16	photoreceptors	CHGB
1.58E-19	0.508941918	0.378	0.089	2.90E-15	photoreceptors	RXRG
1.61E-19	0.648425654	0.927	0.666	2.95E-15	photoreceptors	CADM1
3.97E-19	0.500431236	0.476	0.15	7.27E-15	photoreceptors	CLN6
6.04E-19	0.662868463	0.902	0.505	1.11E-14	photoreceptors	SCG3
7.20E-19	0.570285012	0.427	0.118	1.32E-14	photoreceptors	CHRNA5
3.00E-18	0.580753453	0.598	0.215	5.49E-14	photoreceptors	CTC-378H22.2
1.16E-17	0.773979992	0.768	0.473	2.12E-13	photoreceptors	PEG10
1.19E-17	0.591440302	0.939	0.786	2.18E-13	photoreceptors	SVBP
2.15E-17	0.67982427	0.927	0.699	3.94E-13	photoreceptors	OCIAD2
2.55E-17	0.515566346	0.683	0.283	4.68E-13	photoreceptors	CELF3
3.95E-17	0.490151277	0.927	0.643	7.24E-13	photoreceptors	WRB
4.44E-17	1.096187083	0.744	0.445	8.14E-13	photoreceptors	S100A13
4.66E-17	1.019207461	0.976	0.872	8.54E-13	photoreceptors	TUBB4B
7.81E-17	0.674150526	0.793	0.493	1.43E-12	photoreceptors	ABHD14A
8.54E-17	0.689033469	0.841	0.591	1.56E-12	photoreceptors	DHRS7
1.36E-16	0.579352373	0.671	0.277	2.49E-12	photoreceptors	RASD1
1.69E-16	0.582039335	0.878	0.614	3.09E-12	photoreceptors	GRINA
1.78E-16	0.744633707	0.793	0.531	3.27E-12	photoreceptors	IFT57
2.00E-16	0.519565617	0.951	0.852	3.66E-12	photoreceptors	SNRPN
2.91E-16	0.535853358	0.963	0.814	5.34E-12	photoreceptors	ATP6V0B
3.48E-16	0.653285162	0.854	0.638	6.37E-12	photoreceptors	BAD
5.18E-16	0.46379203	0.902	0.666	9.48E-12	photoreceptors	HES6
1.92E-15	0.533397693	0.476	0.174	3.52E-11	photoreceptors	PLEKHB1
2.25E-15	0.408357353	0.537	0.221	4.13E-11	photoreceptors	PRNP
3.88E-15	0.663402723	0.902	0.516	7.10E-11	photoreceptors	DCX
7.30E-15	0.46595677	0.524	0.197	1.34E-10	photoreceptors	SERPINF1
7.64E-15	0.514699267	0.963	0.768	1.40E-10	photoreceptors	APLP1
9.01E-15	0.431037702	0.5	0.175	1.65E-10	photoreceptors	CHGA
1.31E-14	0.649404224	0.549	0.235	2.40E-10	photoreceptors	ARL4D
1.32E-14	0.555982658	0.902	0.718	2.43E-10	photoreceptors	TERF2IP
2.01E-14	0.481039881	0.354	0.102	3.69E-10	photoreceptors	ALCAM
2.01E-14	0.471816247	0.72	0.418	3.69E-10	photoreceptors	TBCC
2.21E-14	0.539435085	0.951	0.827	4.06E-10	photoreceptors	VAMP2
3.13E-14	0.745522996	0.561	0.246	5.74E-10	photoreceptors	DDIT3
7.09E-14	0.524867616	0.524	0.223	1.30E-09	photoreceptors	RGS2
7.33E-14	0.707800423	0.646	0.39	1.34E-09	photoreceptors	UNC119
2.05E-13	0.491942763	0.793	0.515	3.75E-09	photoreceptors	PAPSS1
3.22E-13	0.540667355	0.927	0.747	5.89E-09	photoreceptors	MAP1LC3B
4.41E-13	0.496016576	0.744	0.476	8.08E-09	photoreceptors	PRRT2
8.01E-13	0.654653779	0.756	0.464	1.47E-08	photoreceptors	TXNIP
1.01E-12	0.525745711	0.707	0.346	1.86E-08	photoreceptors	CHRNA3
1.07E-12	0.48923631	0.951	0.902	1.95E-08	photoreceptors	SARAF
1.13E-12	0.634715496	0.89	0.827	2.07E-08	photoreceptors	GPX1
1.27E-12	0.583023665	0.707	0.469	2.33E-08	photoreceptors	TMX1
1.97E-12	0.528822891	0.805	0.419	3.61E-08	photoreceptors	SNCG
2.26E-12	0.423032599	0.744	0.464	4.15E-08	photoreceptors	RHOT1
2.43E-12	0.477690467	0.707	0.415	4.45E-08	photoreceptors	CHCHD10
2.50E-12	0.5597732	0.866	0.707	4.59E-08	photoreceptors	NLRP1
3.36E-12	0.453265768	1	0.97	6.15E-08	photoreceptors	SOX4
4.24E-12	0.455206212	0.585	0.269	7.76E-08	photoreceptors	SNAP25
5.68E-12	0.448193501	0.866	0.632	1.04E-07	photoreceptors	BEX2
5.75E-12	0.421445193	0.72	0.449	1.05E-07	photoreceptors	MARK3
6.79E-12	0.438635327	0.951	0.824	1.24E-07	photoreceptors	BEX4
1.05E-11	0.479138533	0.902	0.82	1.92E-07	photoreceptors	GPM6A
1.26E-11	0.455185368	0.841	0.552	2.31E-07	photoreceptors	NELL2
1.98E-11	0.506845422	0.963	0.862	3.62E-07	photoreceptors	HMGA1
2.16E-11	0.41290478	0.744	0.485	3.96E-07	photoreceptors	REEP5
3.53E-11	0.48620315	0.707	0.433	6.46E-07	photoreceptors	PGRMC2
3.91E-11	0.510533073	0.902	0.69	7.17E-07	photoreceptors	BEX1
1.32E-10	0.451691149	0.939	0.872	2.42E-06	photoreceptors	PLD3
1.65E-10	0.42022531	0.866	0.711	3.02E-06	photoreceptors	AKAP9
1.72E-10	0.520927758	0.634	0.408	3.15E-06	photoreceptors	ZHX1
2.00E-10	0.41165452	0.902	0.571	3.66E-06	photoreceptors	TAGLN3
7.43E-10	0.456622429	0.988	0.964	1.36E-05	photoreceptors	MORF4L2
3.73E-09	0.416526131	0.89	0.701	6.84E-05	photoreceptors	UQCC2
7.74E-09	0.628390854	0.756	0.496	0.00014181	photoreceptors	STMN4
8.80E-09	0.421908185	0.707	0.459	0.000161216	photoreceptors	TLE1
1.01E-08	0.836325914	0.476	0.279	0.000184611	photoreceptors	ISOC1
2.42E-08	0.415393773	0.756	0.585	0.000442632	photoreceptors	SPTSSA
3.04E-08	0.568764504	1	0.973	0.000557047	photoreceptors	ALDOA
4.62E-08	0.572561129	0.951	0.876	0.000846028	photoreceptors	GNAS
6.96E-08	0.427017637	0.585	0.39	0.001274373	photoreceptors	SLC22A17
9.18E-08	0.565645629	0.646	0.45	0.001681472	photoreceptors	S100A6
1.11E-07	0.407917846	1	0.987	0.002028971	photoreceptors	TPI1
1.32E-07	0.44139939	0.402	0.195	0.002416062	photoreceptors	ARHGEF2
1.05E-06	0.489043506	0.817	0.753	0.019308079	photoreceptors	NEAT1
4.13E-294	1.741398385	0.892	0.081	7.56E-290	rgc	ELAVL4
7.37E-278	1.710489451	0.949	0.136	1.35E-273	rgc	NEFM
6.67E-271	1.406156806	0.846	0.072	1.22E-266	rgc	ISL1
1.34E-257	1.674105731	0.875	0.118	2.46E-253	rgc	NEFL
4.80E-256	1.149784042	0.824	0.072	8.79E-252	rgc	EBF1
6.15E-253	2.393836435	0.974	0.277	1.13E-248	rgc	NSG1
1.42E-236	2.312262381	0.993	0.489	2.60E-232	rgc	GAP43
3.23E-226	1.171944149	0.831	0.116	5.92E-222	rgc	OLFM1
1.36E-215	0.942472043	0.765	0.081	2.49E-211	rgc	RBFOX3
2.18E-215	1.707259691	0.963	0.285	4.00E-211	rgc	SNCG
4.32E-213	1.05006504	0.804	0.091	7.91E-209	rgc	POU4F2
5.71E-213	2.014676064	0.719	0.075	1.05E-208	rgc	PRPH
1.33E-209	0.947611113	0.721	0.065	2.44E-205	rgc	PCSK2
9.08E-202	1.394593074	0.927	0.295	1.66E-197	rgc	GNG3
1.16E-196	1.325468742	1	0.998	2.13E-192	rgc	TUBA1A
9.18E-195	1.079908202	0.866	0.172	1.68E-190	rgc	PPP1R1A
1.03E-194	1.564293457	0.881	0.221	1.89E-190	rgc	RTN1
2.33E-193	1.196539891	0.996	0.988	4.27E-189	rgc	MAP1B
6.96E-191	0.930738115	0.73	0.099	1.27E-186	rgc	POU6F2
2.89E-189	1.382133252	1	0.888	5.29E-185	rgc	MLLT11
3.30E-187	1.311539287	0.982	0.404	6.04E-183	rgc	DCX
8.30E-184	1.476282287	0.982	0.667	1.52E-179	rgc	TUBB2A
6.27E-180	1.244828941	0.998	0.998	1.15E-175	rgc	TMSB10
6.31E-178	0.811674761	0.778	0.129	1.16E-173	rgc	RUNDC3A
7.72E-177	1.514160149	1	0.618	1.41E-172	rgc	STMN2
1.22E-175	0.924981965	0.826	0.164	2.24E-171	rgc	MAPT
3.01E-172	1.018308641	0.925	0.264	5.51E-168	rgc	INA
5.12E-170	1.083927782	0.892	0.254	9.38E-166	rgc	RAB3A
4.76E-169	1.135880259	0.989	0.814	8.72E-165	rgc	BASP1
4.23E-166	1.023325424	1	0.992	7.75E-162	rgc	TUBB2B
2.89E-163	0.990242627	1	0.994	5.30E-159	rgc	CALM2
1.50E-162	0.785296203	0.767	0.14	2.76E-158	rgc	DPYSL3
3.76E-160	1.243553991	0.974	0.475	6.89E-156	rgc	TAGLN3
1.12E-158	1.344194773	0.936	0.384	2.05E-154	rgc	STMN4
6.04E-158	1.129325544	0.976	0.808	1.11E-153	rgc	UCHL1
5.52E-157	0.761364136	0.618	0.068	1.01E-152	rgc	TTC9B
3.05E-156	1.015754796	0.987	0.716	5.59E-152	rgc	APLP1
3.70E-153	0.595519083	0.629	0.074	6.78E-149	rgc	STX1A
3.02E-151	1.005242061	0.945	0.577	5.53E-147	rgc	KLC1
3.91E-148	0.804112647	0.829	0.229	7.16E-144	rgc	TSPAN7
1.45E-147	0.982456932	0.969	0.644	2.65E-143	rgc	CRMP1
2.82E-147	1.04895996	0.969	0.652	5.16E-143	rgc	PCSK1N
6.26E-147	0.881485776	0.978	0.819	1.15E-142	rgc	PAFAH1B3
2.01E-146	0.9626822	0.985	0.886	3.68E-142	rgc	CD24
9.11E-144	0.556126742	0.607	0.073	1.67E-139	rgc	L1CAM
1.08E-143	0.467513944	0.457	0.022	1.99E-139	rgc	NRG1
3.91E-140	0.885725347	0.818	0.214	7.17E-136	rgc	CELF4
2.95E-139	0.489661951	0.44	0.02	5.41E-135	rgc	ADAM11
3.84E-138	0.470467854	0.505	0.039	7.04E-134	rgc	HSPA12A
1.36E-137	0.855394846	0.923	0.332	2.49E-133	rgc	ELAVL3
1.82E-137	0.893353822	0.971	0.917	3.33E-133	rgc	C4orf48
1.13E-136	0.831182841	0.837	0.308	2.08E-132	rgc	KLF7
1.41E-135	0.857180138	0.987	0.872	2.59E-131	rgc	HN1
4.99E-132	0.502215691	0.552	0.065	9.15E-128	rgc	REEP1
1.43E-130	1.208535043	0.857	0.386	2.62E-126	rgc	SAT1
9.11E-128	0.548005314	0.501	0.052	1.67E-123	rgc	PPP2R2B
2.77E-127	0.684084715	0.756	0.215	5.08E-123	rgc	GLRX
5.80E-127	0.59806582	1	0.998	1.06E-122	rgc	ACTB
4.84E-126	0.895271633	0.848	0.37	8.87E-122	rgc	C14orf132
7.76E-126	0.912927271	0.815	0.231	1.42E-121	rgc	CHRNA3
1.25E-125	0.776650784	0.662	0.144	2.29E-121	rgc	RAB3B
1.18E-124	0.838169018	0.686	0.155	2.16E-120	rgc	SCG5
6.73E-121	0.821915881	0.576	0.094	1.23E-116	rgc	CNTN2
8.14E-121	0.697230702	0.837	0.253	1.49E-116	rgc	ATP1A3
1.99E-118	0.450894413	0.486	0.049	3.64E-114	rgc	ZNF804A
2.02E-118	0.895479227	0.91	0.465	3.70E-114	rgc	NELL2
4.29E-118	0.777506561	0.629	0.137	7.85E-114	rgc	MAB21L2
7.00E-118	0.55398117	0.47	0.048	1.28E-113	rgc	MYC
1.01E-117	0.787624353	0.912	0.463	1.86E-113	rgc	KIF5C
1.01E-115	0.747573526	0.422	0.035	1.85E-111	rgc	RGS10
1.11E-115	0.539928009	0.598	0.105	2.04E-111	rgc	EPS8L1
1.14E-115	0.806390103	0.848	0.294	2.09E-111	rgc	ELAVL2
1.23E-115	0.625546577	0.626	0.141	2.26E-111	rgc	CCDC184
2.92E-115	0.649923862	0.804	0.225	5.36E-111	rgc	SEZ6L2
1.03E-112	0.63647869	0.466	0.05	1.88E-108	rgc	NHLH2
5.03E-112	0.688521476	0.782	0.215	9.22E-108	rgc	SYT4
7.28E-111	0.720072294	0.945	0.664	1.33E-106	rgc	TERF2IP
2.32E-110	0.409997214	0.47	0.052	4.25E-106	rgc	AKAP6
2.09E-109	0.61170237	0.971	0.931	3.83E-105	rgc	TXN
1.74E-107	0.562544746	0.998	0.963	3.20E-103	rgc	COX6A1
1.63E-106	0.434087842	0.444	0.047	2.99E-102	rgc	SLIT1
1.81E-104	0.660761207	0.987	0.986	3.31E-100	rgc	CCNI
3.34E-104	0.719328435	0.916	0.562	6.11E-100	rgc	GDI1
1.31E-103	0.494754852	0.868	0.336	2.39E-99	rgc	FAM57B
1.89E-103	0.865908065	0.673	0.195	3.46E-99	rgc	NRN1
8.69E-103	0.694125299	0.877	0.487	1.59E-98	rgc	NAGK
1.13E-101	0.697323972	0.956	0.802	2.07E-97	rgc	ETFB
1.23E-100	0.443161648	0.998	0.989	2.26E-96	rgc	CFL1
1.41E-100	0.513066776	0.681	0.168	2.59E-96	rgc	SNAP25
1.62E-99	0.650643687	0.82	0.372	2.96E-95	rgc	PODXL2
5.20E-99	0.432435045	0.512	0.088	9.53E-95	rgc	PBX3
2.74E-98	0.658906734	0.837	0.405	5.03E-94	rgc	RBFOX2
6.67E-98	0.668606823	0.923	0.407	1.22E-93	rgc	SCG3
1.53E-97	0.747855321	0.747	0.294	2.80E-93	rgc	DUSP4
1.67E-97	0.674420568	0.343	0.022	3.06E-93	rgc	CALB2
3.01E-97	0.891504692	0.64	0.162	5.51E-93	rgc	CLDN5
5.19E-97	0.697960045	0.949	0.785	9.50E-93	rgc	YWHAH
5.86E-97	0.433033014	0.587	0.117	1.07E-92	rgc	IGLON5
2.62E-96	0.592231669	0.949	0.809	4.80E-92	rgc	TBCB
1.16E-94	0.630988416	0.888	0.513	2.13E-90	rgc	RAB6A
1.45E-94	0.515445088	0.989	0.958	2.66E-90	rgc	MORF4L2
1.47E-94	0.425619511	0.479	0.073	2.69E-90	rgc	NFASC
9.76E-94	0.625475022	0.996	0.964	1.79E-89	rgc	SOX4
1.44E-93	0.579043763	0.714	0.236	2.63E-89	rgc	PGM2L1
2.31E-93	0.705033119	0.969	0.645	4.23E-89	rgc	PCBP4
2.41E-93	0.504552389	0.697	0.186	4.42E-89	rgc	CELF3
2.52E-93	0.51045391	0.609	0.139	4.62E-89	rgc	GDAP1L1
6.43E-93	0.620097258	0.793	0.324	1.18E-88	rgc	CDKN2D
8.07E-91	0.592976123	0.818	0.357	1.48E-86	rgc	STMN3
3.27E-90	0.579039859	0.846	0.433	5.99E-86	rgc	YWHAG
5.86E-90	0.512337972	0.969	0.965	1.07E-85	rgc	COX7A2
1.57E-89	0.502772448	0.993	0.992	2.87E-85	rgc	STMN1
1.62E-88	0.526980149	0.534	0.107	2.97E-84	rgc	ASIC4
5.67E-88	0.571188463	0.941	0.799	1.04E-83	rgc	RAB2A
9.35E-88	0.683836744	0.578	0.152	1.71E-83	rgc	POU2F2
5.85E-87	0.464321851	0.626	0.169	1.07E-82	rgc	PCBP3
2.27E-86	0.683691477	0.925	0.634	4.15E-82	rgc	BEX1
3.29E-86	0.45157116	0.462	0.076	6.04E-82	rgc	TMEM59L
3.96E-86	0.509376499	0.982	0.943	7.26E-82	rgc	EIF4G2
4.05E-86	0.542893778	0.974	0.87	7.42E-82	rgc	DYNC1I2
1.03E-85	0.581149805	0.84	0.432	1.89E-81	rgc	RUFY3
1.70E-85	0.605363378	0.769	0.357	3.11E-81	rgc	TMEM14A
1.34E-83	0.409111238	0.442	0.073	2.46E-79	rgc	ADCY1
2.40E-83	0.541676653	0.741	0.283	4.41E-79	rgc	CD200
7.57E-83	0.460833831	0.556	0.123	1.39E-78	rgc	NHLH1
7.65E-83	0.521391964	0.686	0.258	1.40E-78	rgc	TMEM55A
2.58E-80	0.521111164	1	0.999	4.72E-76	rgc	TMSB4X
3.73E-80	0.467317386	0.98	0.951	6.84E-76	rgc	YWHAQ
7.78E-80	0.61656037	0.888	0.657	1.43E-75	rgc	OCIAD2
2.12E-79	0.629199482	0.723	0.336	3.89E-75	rgc	MAP4
4.32E-79	0.46467375	0.69	0.246	7.91E-75	rgc	OPTN
7.20E-79	0.59773264	0.921	0.607	1.32E-74	rgc	ENO2
3.01E-78	0.614650678	0.826	0.378	5.51E-74	rgc	GPC2
3.96E-78	0.459477005	0.991	0.948	7.26E-74	rgc	PSMA7
1.08E-77	0.456101896	0.651	0.213	1.98E-73	rgc	TRIM36
1.44E-77	0.47597844	0.648	0.18	2.63E-73	rgc	SLC18A2
4.56E-77	0.576702945	0.941	0.785	8.36E-73	rgc	ATP6V0B
6.14E-77	0.485690572	0.956	0.915	1.12E-72	rgc	USMG5
1.07E-76	0.460608955	0.519	0.119	1.95E-72	rgc	PPP1R17
1.98E-76	0.799460403	0.985	0.833	3.62E-72	rgc	SOX11
1.52E-75	0.618089498	0.69	0.265	2.79E-71	rgc	MAP1LC3A
1.79E-75	0.552938686	0.991	0.952	3.27E-71	rgc	HSPA8
4.67E-75	0.532655389	0.873	0.521	8.56E-71	rgc	DYNC1LI1
5.10E-75	0.515638518	0.952	0.876	9.34E-71	rgc	DYNLT1
5.54E-75	0.545732063	0.76	0.391	1.01E-70	rgc	HCFC1R1
1.14E-74	0.428119111	0.407	0.071	2.09E-70	rgc	ZNF503
3.65E-74	0.57188371	0.868	0.579	6.69E-70	rgc	CXADR
8.61E-74	0.557046321	0.782	0.403	1.58E-69	rgc	ACOT7
2.00E-73	0.463691975	0.675	0.25	3.66E-69	rgc	TPD52
4.79E-73	0.527940098	0.763	0.345	8.78E-69	rgc	CEP170
5.91E-73	0.473344994	0.495	0.118	1.08E-68	rgc	KIF5A
7.15E-73	0.523401598	0.912	0.704	1.31E-68	rgc	PCMT1
1.45E-72	0.514844841	0.905	0.739	2.65E-68	rgc	PFDN2
1.76E-72	0.516477479	0.987	0.886	3.22E-68	rgc	PAX6
1.88E-71	0.558698638	0.769	0.396	3.45E-67	rgc	CRIP2
5.25E-71	0.422936673	0.598	0.191	9.62E-67	rgc	RUFY2
9.45E-71	0.490603389	0.965	0.874	1.73E-66	rgc	EIF4A1
2.29E-70	0.547458579	0.637	0.193	4.19E-66	rgc	SSTR2
3.07E-70	0.542188157	0.93	0.804	5.63E-66	rgc	VAMP2
4.24E-70	0.435286038	0.582	0.18	7.77E-66	rgc	PPP2R5B
7.92E-70	0.468640627	0.976	0.916	1.45E-65	rgc	TTC3
1.62E-69	0.498456401	0.723	0.323	2.96E-65	rgc	VAT1
3.37E-69	0.545217231	0.752	0.385	6.18E-65	rgc	CCDC112
4.22E-69	0.529029277	0.776	0.376	7.73E-65	rgc	TUBA1C
6.86E-68	0.421010711	1	1	1.26E-63	rgc	TUBB
1.67E-67	0.481036704	0.958	0.915	3.06E-63	rgc	NDUFB8
4.52E-67	0.558476684	0.771	0.407	8.27E-63	rgc	TSC22D3
2.30E-66	0.542918041	0.963	0.797	4.21E-62	rgc	DAAM1
3.58E-66	0.554043263	0.945	0.703	6.55E-62	rgc	MIAT
5.00E-66	0.438611097	0.963	0.918	9.17E-62	rgc	PRDX5
5.01E-66	0.432950363	0.629	0.228	9.18E-62	rgc	EFNA3
5.23E-66	0.437692636	0.967	0.902	9.58E-62	rgc	VDAC2
5.63E-66	0.625831156	0.905	0.695	1.03E-61	rgc	NKAIN4
7.11E-66	0.466342852	0.934	0.826	1.30E-61	rgc	DYNLRB1
1.64E-65	0.678113584	0.888	0.716	3.01E-61	rgc	MAP1LC3B
6.75E-65	0.566119104	0.855	0.516	1.24E-60	rgc	KIF1A
7.72E-65	0.602473325	0.886	0.618	1.41E-60	rgc	CADM1
1.56E-64	0.656110768	0.596	0.243	2.85E-60	rgc	NKAIN3
2.71E-64	0.854255499	0.578	0.234	4.96E-60	rgc	SNCA
3.53E-64	0.497849863	0.963	0.787	6.46E-60	rgc	SYT1
6.55E-64	0.477676975	0.705	0.338	1.20E-59	rgc	CARD19
2.18E-63	0.690704817	0.837	0.507	3.99E-59	rgc	HMGCS1
8.36E-63	0.49631484	0.785	0.427	1.53E-58	rgc	MAP2
1.25E-62	0.417848459	0.637	0.243	2.29E-58	rgc	KIFAP3
2.35E-62	0.451738295	0.648	0.266	4.31E-58	rgc	CACNB3
3.05E-62	0.431418633	0.637	0.254	5.58E-58	rgc	FSD1
3.94E-62	0.541308139	0.938	0.82	7.22E-58	rgc	CDC42
5.63E-62	0.508365711	0.516	0.146	1.03E-57	rgc	HEY1
1.45E-61	0.461434992	0.958	0.815	2.66E-57	rgc	FSCN1
2.95E-61	0.433859853	0.662	0.277	5.41E-57	rgc	NDRG4
3.90E-61	0.508167376	0.745	0.412	7.14E-57	rgc	FEZ1
5.31E-61	0.457843911	0.916	0.789	9.73E-57	rgc	DNAJB6
9.35E-61	0.471560863	0.934	0.814	1.71E-56	rgc	CYCS
3.47E-60	0.480945718	0.943	0.799	6.37E-56	rgc	FABP5
3.63E-60	0.496635976	0.815	0.5	6.64E-56	rgc	FNBP1L
5.16E-60	0.445256676	0.938	0.832	9.45E-56	rgc	SNRPN
6.32E-60	0.43317468	0.708	0.286	1.16E-55	rgc	RP11-96L14.7
7.55E-60	0.495788054	0.787	0.448	1.38E-55	rgc	KIF3A
2.23E-59	0.509412478	0.609	0.248	4.09E-55	rgc	SMAD9
3.08E-59	0.530047858	0.864	0.613	5.65E-55	rgc	DYNC1H1
5.24E-59	0.467459318	0.895	0.74	9.59E-55	rgc	ARPC5
1.28E-58	0.467153951	0.745	0.393	2.35E-54	rgc	ZC2HC1A
1.90E-58	0.522313907	0.844	0.635	3.48E-54	rgc	DPYSL2
1.27E-57	0.494768423	0.956	0.845	2.32E-53	rgc	CALM1
1.45E-57	0.413683037	0.596	0.233	2.66E-53	rgc	HRAS
1.52E-57	0.438299094	0.963	0.871	2.78E-53	rgc	MGST3
2.39E-57	0.429643184	0.765	0.427	4.38E-53	rgc	GRB2
2.59E-57	0.492988833	0.727	0.4	4.75E-53	rgc	ATAT1
3.09E-57	0.528659983	0.811	0.568	5.65E-53	rgc	ATP6V0E2
4.87E-57	0.474668897	0.919	0.769	8.93E-53	rgc	NME1
2.38E-56	0.419700817	0.941	0.849	4.37E-52	rgc	YWHAB
2.42E-56	0.481155911	0.714	0.371	4.44E-52	rgc	EPB41
1.08E-55	0.700935178	0.793	0.54	1.97E-51	rgc	ACAT2
1.64E-55	0.478741008	0.787	0.47	3.01E-51	rgc	FHL1
3.23E-55	0.464053597	0.622	0.276	5.92E-51	rgc	PKIB
4.11E-55	0.448699662	0.923	0.794	7.54E-51	rgc	YWHAZ
6.39E-54	0.417615112	0.941	0.848	1.17E-49	rgc	NDUFB7
9.51E-54	0.530787861	0.699	0.359	1.74E-49	rgc	MSMO1
1.85E-53	0.576595092	0.886	0.674	3.39E-49	rgc	FDFT1
3.77E-53	0.455964241	0.84	0.602	6.91E-49	rgc	WRB
7.72E-53	0.450820474	0.807	0.502	1.41E-48	rgc	IDH1
7.81E-50	0.527913001	0.798	0.512	1.43E-45	rgc	IFRD1
8.50E-50	0.57850398	0.767	0.445	1.56E-45	rgc	HERPUD1
1.19E-49	0.42377825	0.807	0.558	2.19E-45	rgc	SLC25A4
1.35E-49	0.418648813	0.901	0.739	2.47E-45	rgc	NREP
1.41E-49	0.479198923	0.78	0.501	2.58E-45	rgc	FAM63B
2.12E-49	0.41424616	0.802	0.499	3.89E-45	rgc	STARD3NL
2.22E-49	0.455159033	0.743	0.428	4.06E-45	rgc	KIF21A
2.96E-49	0.444124159	0.633	0.298	5.42E-45	rgc	KIDINS220
1.01E-48	0.41860925	0.703	0.374	1.85E-44	rgc	DYNLT3
1.84E-48	0.412160282	0.877	0.652	3.37E-44	rgc	DTD1
1.47E-47	0.406527933	0.512	0.195	2.70E-43	rgc	MVD
3.59E-47	0.492132759	0.829	0.588	6.58E-43	rgc	BEX2
2.23E-46	0.54791368	0.877	0.637	4.08E-42	rgc	SQLE
1.12E-44	0.48042858	0.598	0.261	2.06E-40	rgc	ASNS
1.16E-44	0.40848814	0.8	0.525	2.13E-40	rgc	ARHGDIA
1.36E-44	0.413663479	0.602	0.298	2.49E-40	rgc	EPB41L3
1.74E-44	0.415552471	0.87	0.653	3.19E-40	rgc	SIX3
2.69E-41	0.521643941	0.277	0.059	4.93E-37	rgc	PCP4
3.16E-39	0.482075104	0.853	0.599	5.78E-35	rgc	CXCR4
4.86E-39	0.406991713	0.818	0.555	8.91E-35	rgc	DPYSL4
7.14E-38	0.408804246	0.859	0.683	1.31E-33	rgc	VPS35
6.54E-36	0.51484398	0.659	0.391	1.20E-31	rgc	MPPED2
8.63E-33	0.596600929	0.646	0.408	1.58E-28	rgc	CASP3
3.47E-32	0.406076723	0.877	0.684	6.35E-28	rgc	SARS
1.48E-27	0.493863958	1	0.999	2.72E-23	rgc	CRABP1
1.65E-27	0.556646118	0.857	0.743	3.02E-23	rgc	TSC22D1
2.21E-22	0.467065189	0.626	0.438	4.05E-18	rgc	TAGLN2
1.06E-21	0.468177293	0.525	0.308	1.95E-17	rgc	MTHFD2
1.11E-251	2.122631834	0.768	0.014	2.03E-247	hc/ac	TFAP2A
4.54E-198	1.095744666	0.632	0.012	8.32E-194	hc/ac	PRDM13
1.21E-146	0.665697766	0.389	0.003	2.22E-142	hc/ac	TFAP2B
2.41E-112	0.794270374	0.558	0.031	4.41E-108	hc/ac	NDST3
5.13E-108	0.816859009	0.537	0.029	9.40E-104	hc/ac	SPATS2L
5.13E-76	1.628284376	0.884	0.205	9.40E-72	hc/ac	HMP19
6.31E-75	1.024983808	0.579	0.065	1.16E-70	hc/ac	PROX1
9.04E-74	1.546296313	0.979	0.282	1.66E-69	hc/ac	ONECUT2
1.01E-72	0.861544427	0.589	0.068	1.86E-68	hc/ac	BARHL2
8.09E-71	0.813107946	0.389	0.024	1.48E-66	hc/ac	NPPC
3.34E-65	0.964173597	0.642	0.095	6.11E-61	hc/ac	ONECUT3
1.39E-63	1.450401522	0.863	0.229	2.55E-59	hc/ac	ONECUT1
4.06E-61	0.909523635	0.632	0.098	7.45E-57	hc/ac	LINC00599
4.27E-56	1.574860742	1	0.97	7.81E-52	hc/ac	SOX4
1.98E-52	1.218463454	0.874	0.332	3.63E-48	hc/ac	TRIB1
5.74E-48	1.492725135	0.968	0.86	1.05E-43	hc/ac	AP1S2
4.46E-46	1.314298754	1	0.688	8.17E-42	hc/ac	STMN2
1.53E-42	0.72600967	0.537	0.102	2.80E-38	hc/ac	PLXNA2
1.08E-41	0.945903586	0.989	0.904	1.98E-37	hc/ac	PAX6
2.24E-41	0.437870024	0.337	0.037	4.10E-37	hc/ac	WDR7
1.06E-39	1.238765543	0.947	0.459	1.94E-35	hc/ac	ID2
2.01E-38	0.913729042	0.989	0.829	3.67E-34	hc/ac	ETFB
1.10E-37	0.829386466	0.663	0.199	2.01E-33	hc/ac	SULF2
1.75E-36	1.008055716	0.821	0.324	3.21E-32	hc/ac	CELF4
1.26E-35	0.674653785	0.589	0.145	2.31E-31	hc/ac	RUNX1T1
1.89E-35	0.893673504	0.989	0.847	3.45E-31	hc/ac	CXXC5
4.41E-34	0.929022493	0.968	0.484	8.09E-30	hc/ac	STMN4
1.16E-33	0.756888784	0.568	0.15	2.13E-29	hc/ac	PLPPR1
1.32E-31	0.855080439	0.979	0.766	2.42E-27	hc/ac	APLP1
2.29E-31	0.850613863	0.821	0.317	4.20E-27	hc/ac	SYT4
4.73E-31	0.846901239	0.789	0.359	8.66E-27	hc/ac	RP11-96L14.7
5.72E-31	0.789565334	0.895	0.386	1.05E-26	hc/ac	INA
1.08E-30	0.737269778	0.684	0.25	1.97E-26	hc/ac	MIR124-2HG
7.21E-30	0.832172404	1	0.846	1.32E-25	hc/ac	BASP1
1.38E-29	0.643225526	0.674	0.217	2.53E-25	hc/ac	Sep-04
1.07E-28	0.497667969	1	0.994	1.97E-24	hc/ac	MARCKSL1
5.74E-28	0.964007846	0.811	0.346	1.05E-23	hc/ac	RTN1
8.69E-28	0.814665359	0.937	0.767	1.59E-23	hc/ac	NREP
1.19E-27	0.694331425	1	0.993	2.18E-23	hc/ac	TUBB2B
2.95E-27	0.717414885	0.758	0.289	5.41E-23	hc/ac	MAPT
5.93E-27	0.506274234	0.263	0.035	1.09E-22	hc/ac	CPNE4
5.97E-26	0.728800381	0.853	0.372	1.09E-21	hc/ac	RAB3A
1.65E-25	0.773607713	1	0.909	3.03E-21	hc/ac	MLLT11
2.60E-25	0.615607021	0.579	0.17	4.77E-21	hc/ac	TTC9B
3.65E-25	0.677294738	0.453	0.118	6.68E-21	hc/ac	LRRN3
4.12E-25	0.478050342	1	1	7.54E-21	hc/ac	MALAT1
1.06E-24	0.666471228	1	0.998	1.94E-20	hc/ac	TMSB10
3.83E-24	0.675921435	0.968	0.703	7.01E-20	hc/ac	CRMP1
3.98E-24	0.862088847	0.821	0.534	7.29E-20	hc/ac	EFNA5
1.44E-23	0.447581852	0.368	0.08	2.63E-19	hc/ac	NTRK2
1.92E-23	0.804470089	0.874	0.657	3.52E-19	hc/ac	ZNF385A
4.44E-23	0.643548227	0.568	0.204	8.14E-19	hc/ac	IGLON5
2.13E-22	0.614282321	1	0.903	3.91E-18	hc/ac	CD24
3.21E-22	0.583361053	0.684	0.28	5.88E-18	hc/ac	CELF3
8.47E-22	0.643774574	0.958	0.827	1.55E-17	hc/ac	DAAM1
1.27E-21	0.599638523	0.989	0.893	2.33E-17	hc/ac	HN1
1.62E-21	0.541479276	1	0.998	2.97E-17	hc/ac	TUBA1A
1.84E-21	0.72265015	0.895	0.766	3.37E-17	hc/ac	PHYHIPL
2.08E-21	0.559243843	0.937	0.818	3.81E-17	hc/ac	GPM6A
5.67E-21	0.491282634	0.421	0.12	1.04E-16	hc/ac	MIR181A1HG
2.93E-20	0.498370793	0.895	0.413	5.37E-16	hc/ac	SNCG
3.51E-20	0.541655321	0.411	0.113	6.43E-16	hc/ac	NTRK1
6.27E-20	0.480965136	0.989	0.97	1.15E-15	hc/ac	COX6A1
8.65E-20	0.559180223	0.905	0.503	1.58E-15	hc/ac	SCG3
9.56E-20	0.529542295	0.484	0.175	1.75E-15	hc/ac	PELI1
1.01E-19	0.648827729	0.916	0.665	1.85E-15	hc/ac	ENO2
1.51E-19	0.664418491	0.947	0.711	2.76E-15	hc/ac	PCSK1N
7.79E-19	0.424971028	1	0.992	1.43E-14	hc/ac	STMN1
1.10E-18	0.594256118	0.421	0.136	2.01E-14	hc/ac	ARHGAP29
1.46E-18	0.555751648	0.758	0.364	2.67E-14	hc/ac	ATP1A3
2.98E-18	0.670303886	0.905	0.728	5.46E-14	hc/ac	TUBB2A
3.16E-18	0.665458875	0.695	0.307	5.78E-14	hc/ac	PPP1R1A
3.58E-18	0.549766905	0.695	0.342	6.56E-14	hc/ac	MAP1LC3A
6.29E-18	0.414744066	0.358	0.097	1.15E-13	hc/ac	GRIA2
7.87E-18	0.463816561	0.368	0.105	1.44E-13	hc/ac	SYBU
9.37E-18	0.570355972	0.474	0.179	1.72E-13	hc/ac	NOL4
1.10E-17	0.790649257	0.947	0.863	2.02E-13	hc/ac	SOX11
2.57E-17	0.450197849	0.305	0.073	4.71E-13	hc/ac	CNTNAP2
3.32E-17	0.466050907	0.853	0.414	6.08E-13	hc/ac	GNG3
4.28E-17	0.485215695	0.968	0.566	7.85E-13	hc/ac	TAGLN3
6.12E-17	0.485225564	0.958	0.813	1.12E-12	hc/ac	ATP6V0B
1.15E-16	0.597645145	0.947	0.779	2.12E-12	hc/ac	RORB
3.77E-16	0.693103921	1	0.994	6.91E-12	hc/ac	ENO1
3.87E-16	0.426866378	0.421	0.129	7.08E-12	hc/ac	NHLH2
5.79E-16	0.547641343	0.526	0.237	1.06E-11	hc/ac	SV2A
7.51E-16	0.597143652	0.453	0.174	1.38E-11	hc/ac	THSD7A
8.45E-16	0.436560352	0.453	0.165	1.55E-11	hc/ac	RPS6KL1
9.13E-16	0.475974203	0.695	0.336	1.67E-11	hc/ac	SEZ6L2
9.18E-16	0.552988047	0.411	0.142	1.68E-11	hc/ac	ESRRG
1.08E-15	0.547651763	0.779	0.552	1.98E-11	hc/ac	BZW2
1.17E-15	0.446053623	0.432	0.159	2.15E-11	hc/ac	RGS17
2.21E-15	0.685372217	0.705	0.473	4.04E-11	hc/ac	ZEB2
3.04E-15	0.495811369	0.968	0.927	5.56E-11	hc/ac	C4orf48
3.66E-15	0.433518879	0.568	0.27	6.70E-11	hc/ac	SERP2
4.87E-15	0.529563505	0.821	0.549	8.93E-11	hc/ac	KIF5C
5.81E-15	0.613589588	0.832	0.721	1.07E-10	hc/ac	TPM3
6.98E-15	0.429025533	0.326	0.093	1.28E-10	hc/ac	PPP1R14A
1.97E-14	0.484268623	0.768	0.463	3.62E-10	hc/ac	GPC2
2.17E-14	0.492156644	0.884	0.515	3.98E-10	hc/ac	DCX
2.36E-14	0.446470992	0.916	0.828	4.33E-10	hc/ac	VAMP2
3.11E-14	0.47497801	0.905	0.717	5.69E-10	hc/ac	TERF2IP
4.86E-14	0.553107754	0.474	0.217	8.91E-10	hc/ac	CDC42EP3
1.18E-13	0.483858078	0.789	0.581	2.16E-09	hc/ac	KIF1A
1.28E-13	0.534357389	0.863	0.714	2.34E-09	hc/ac	FDFT1
1.84E-13	0.529379504	0.695	0.424	3.37E-09	hc/ac	CEP170
6.84E-13	0.487363997	0.4	0.165	1.25E-08	hc/ac	TBC1D16
7.12E-13	0.528480454	0.516	0.273	1.30E-08	hc/ac	C12orf49
7.78E-13	0.463204805	0.768	0.552	1.43E-08	hc/ac	FAM63B
9.63E-13	0.461437347	0.611	0.35	1.76E-08	hc/ac	NDRG4
1.42E-12	0.504623865	0.758	0.448	2.60E-08	hc/ac	ELAVL3
1.58E-12	0.447566171	0.537	0.285	2.89E-08	hc/ac	ADD2
1.65E-12	0.458988262	0.547	0.259	3.02E-08	hc/ac	SCG5
1.77E-12	0.488389068	0.905	0.689	3.24E-08	hc/ac	BEX1
2.35E-12	0.556954465	0.726	0.464	4.31E-08	hc/ac	TXNIP
2.68E-12	0.54287652	0.663	0.44	4.91E-08	hc/ac	MPPED2
2.92E-12	0.434053585	0.737	0.541	5.35E-08	hc/ac	TDG
1.01E-11	0.458092777	0.516	0.284	1.84E-07	hc/ac	EVL
1.28E-11	0.416170783	0.368	0.142	2.35E-07	hc/ac	ACTL6B
2.42E-11	0.416621444	0.495	0.23	4.43E-07	hc/ac	GDAP1L1
2.96E-11	0.505357792	0.579	0.362	5.42E-07	hc/ac	STARD4-AS1
3.17E-11	0.407845043	0.842	0.632	5.81E-07	hc/ac	BEX2
4.08E-11	0.42208066	0.632	0.349	7.48E-07	hc/ac	TSPAN7
4.24E-11	0.433089202	0.968	0.941	7.78E-07	hc/ac	MARCKS
7.65E-11	0.453366665	0.389	0.17	1.40E-06	hc/ac	PVRL3
8.33E-11	0.46428745	0.937	0.847	1.53E-06	hc/ac	MAB21L1
2.05E-10	0.452832035	0.979	0.927	3.76E-06	hc/ac	TTC3
2.09E-10	0.410819739	0.768	0.644	3.82E-06	hc/ac	CCDC90B
2.44E-10	0.412914726	0.842	0.739	4.48E-06	hc/ac	RPAIN
4.47E-10	0.438337905	0.432	0.224	8.18E-06	hc/ac	PARD6A
4.78E-10	0.517652918	0.632	0.465	8.76E-06	hc/ac	ATAT1
5.55E-10	0.477519524	0.653	0.486	1.02E-05	hc/ac	RNF24
6.37E-10	0.468769648	0.663	0.519	1.17E-05	hc/ac	CCDC88A
8.05E-10	0.487284724	0.453	0.24	1.48E-05	hc/ac	BCL11A
9.79E-10	0.429441042	0.874	0.845	1.79E-05	hc/ac	CDC42
1.16E-08	0.424519237	0.495	0.301	0.000213039	hc/ac	ZNF385D
5.78E-08	0.437566195	0.674	0.575	0.001058925	hc/ac	NT5C3B
8.83E-08	0.468175436	0.526	0.37	0.001617343	hc/ac	GPR162
2.89E-07	0.412083107	0.695	0.569	0.005295959	hc/ac	IFRD1
1.75E-06	0.430342878	0.495	0.343	0.031993218	hc/ac	ALDOC
4.33E-39	1.091169624	1	0.994	7.93E-35	stem_cells	ENO1
5.49E-34	1.282150145	0.988	0.721	1.01E-29	stem_cells	SLC2A1
7.77E-34	1.0179122	0.915	0.444	1.42E-29	stem_cells	P4HA1
1.39E-32	0.897913706	1	0.973	2.55E-28	stem_cells	ALDOA
1.46E-32	0.833264094	0.805	0.295	2.67E-28	stem_cells	PLOD2
1.81E-32	0.629265435	0.72	0.207	3.31E-28	stem_cells	SPAG4
7.90E-32	0.525656807	0.476	0.086	1.45E-27	stem_cells	PDE4C
5.34E-30	1.011661629	1	0.93	9.79E-26	stem_cells	PGK1
2.25E-29	1.029047757	1	0.827	4.12E-25	stem_cells	BNIP3
2.56E-29	0.995095246	0.976	0.67	4.69E-25	stem_cells	FAM162A
5.69E-28	1.103594641	0.976	0.619	1.04E-23	stem_cells	GPI
4.34E-27	0.599067954	0.61	0.178	7.95E-23	stem_cells	ESPN
5.81E-27	0.406513172	1	0.995	1.06E-22	stem_cells	RPS8
9.30E-27	0.577725247	0.707	0.234	1.70E-22	stem_cells	CASP7
1.67E-26	0.676620099	0.646	0.19	3.06E-22	stem_cells	STC2
1.14E-25	0.488416409	0.463	0.096	2.08E-21	stem_cells	STC1
1.40E-24	0.835097818	0.817	0.405	2.56E-20	stem_cells	ZFP36L2
1.51E-24	0.617697198	0.646	0.218	2.76E-20	stem_cells	AK4
6.42E-24	0.788948664	0.976	0.506	1.18E-19	stem_cells	PTH2
7.16E-24	0.519716852	1	1	1.31E-19	stem_cells	GAPDH
1.16E-23	0.700171349	0.988	0.903	2.12E-19	stem_cells	WSB1
1.18E-22	0.437841875	1	0.986	2.16E-18	stem_cells	NPM1
1.37E-22	0.815796932	0.78	0.397	2.51E-18	stem_cells	CDCA7L
1.05E-21	0.529546084	1	0.954	1.93E-17	stem_cells	MIF
4.62E-21	0.666854245	1	0.91	8.46E-17	stem_cells	C4orf3
3.08E-20	0.856933902	0.768	0.43	5.64E-16	stem_cells	HILPDA
1.21E-19	0.430658952	0.476	0.133	2.22E-15	stem_cells	PFKFB4
1.86E-19	0.672080034	0.695	0.315	3.41E-15	stem_cells	INSIG2
2.20E-19	0.513217184	1	0.987	4.04E-15	stem_cells	TPI1
2.72E-18	0.692300356	1	0.922	4.98E-14	stem_cells	VIM
2.75E-18	0.655506879	0.939	0.657	5.03E-14	stem_cells	DDIT4
6.53E-18	0.45773102	0.622	0.249	1.20E-13	stem_cells	P4HA2
8.80E-18	0.486857509	1	0.989	1.61E-13	stem_cells	PKM
3.40E-17	0.473435832	1	0.959	6.24E-13	stem_cells	EIF3E
8.62E-17	0.510994656	0.89	0.643	1.58E-12	stem_cells	SNHG7
9.23E-15	0.470100246	0.988	0.866	1.69E-10	stem_cells	BNIP3L
1.72E-14	0.547055651	0.634	0.306	3.16E-10	stem_cells	TMEM45A
6.46E-14	0.455992808	0.78	0.422	1.18E-09	stem_cells	TIMP1
6.57E-14	0.61589002	0.902	0.55	1.20E-09	stem_cells	SPP1
7.89E-13	0.450534082	0.683	0.383	1.45E-08	stem_cells	ARRDC3
1.53E-12	0.505444735	0.707	0.415	2.81E-08	stem_cells	FGF9
2.63E-12	0.442571472	0.817	0.453	4.82E-08	stem_cells	SLC16A3
2.64E-12	0.528193501	0.878	0.665	4.85E-08	stem_cells	NR2F1
5.34E-12	0.465603961	0.805	0.515	9.79E-08	stem_cells	LTA4H
8.01E-12	0.411767845	0.988	0.767	1.47E-07	stem_cells	LMAN1
8.88E-12	0.450026739	0.634	0.287	1.63E-07	stem_cells	NRN1
1.16E-11	0.452124151	0.634	0.315	2.13E-07	stem_cells	IGF2
4.70E-11	0.932198959	0.756	0.468	8.62E-07	stem_cells	CYP26A1
4.70E-11	0.47630488	0.463	0.205	8.62E-07	stem_cells	FUT11
5.06E-11	0.44579725	0.817	0.601	9.27E-07	stem_cells	EPB41L4A-AS1
6.05E-11	0.448077814	0.976	0.595	1.11E-06	stem_cells	ZFP36L1
8.46E-11	0.449421757	0.939	0.677	1.55E-06	stem_cells	SOX2
2.60E-10	0.409270588	0.951	0.616	4.77E-06	stem_cells	TTYH1
2.77E-10	0.555634438	0.878	0.642	5.08E-06	stem_cells	FOS
3.78E-10	0.406640747	0.817	0.463	6.93E-06	stem_cells	COL2A1
4.16E-10	0.45657443	0.622	0.339	7.62E-06	stem_cells	ALDOC
6.12E-10	1.072899403	0.805	0.655	1.12E-05	stem_cells	LDHA
1.29E-09	0.415821638	0.902	0.723	2.35E-05	stem_cells	WDR54
1.81E-09	0.421831266	0.793	0.467	3.31E-05	stem_cells	HES1
1.95E-09	0.40832381	0.39	0.163	3.58E-05	stem_cells	SHISA2
2.34E-09	0.434753645	0.683	0.412	4.30E-05	stem_cells	CDH11
1.30E-06	0.436965305	0.866	0.754	0.023740267	stem_cells	JUN
