# Supplementary material for: Single Cell Transcriptomic Analyses Reveal the Impact of bHLH Factors on Human Retinal Organoid Development
Source: Front Cell Dev Biol. 2021 May 13;9:653305. doi: 10.3389/fcell.2021.653305 (PMC8155690; doi:10.3389/fcell.2021.653305)
Supplement: Supplementary Table 3 — DEGs in Different Cell Categories of LV-NEP infected retinal organoids. [file Data_Sheet_3.csv]

p_val	avg_logFC	pct.1	pct.2	p_val_adj	cluster	gene
0	2.150405051	0.999	0.526	0	progenitors	SFRP2
0	1.84620823	0.853	0.252	0	progenitors	CYP26A1
0	1.777950157	0.996	0.312	0	progenitors	ZFP36L1
0	1.694327728	0.962	0.278	0	progenitors	IFITM3
0	1.588053504	0.991	0.412	0	progenitors	CCND1
0	1.511899209	1	0.769	0	progenitors	VIM
0	1.511587471	0.95	0.478	0	progenitors	CYP1B1
0	1.500818984	0.886	0.111	0	progenitors	HES1
0	1.438940217	0.987	0.366	0	progenitors	TTYH1
0	1.416588028	0.967	0.336	0	progenitors	SPP1
0	1.362338993	0.89	0.167	0	progenitors	IFITM2
0	1.190383781	0.949	0.384	0	progenitors	PTH2
0	1.13959167	0.753	0.068	0	progenitors	IFITM1
0	1.102725922	0.976	0.394	0	progenitors	B2M
0	1.072586905	0.708	0.072	0	progenitors	DIO3
0	1.06064855	1	0.946	0	progenitors	MDK
0	0.998562811	0.99	0.388	0	progenitors	SOX2
0	0.982144844	0.835	0.194	0	progenitors	SPARC
0	0.940469155	0.952	0.445	0	progenitors	NPC2
0	0.924835621	0.8	0.115	0	progenitors	COL2A1
0	0.891965323	0.853	0.182	0	progenitors	PLPP3
0	0.85822314	0.823	0.193	0	progenitors	RARRES2
0	0.829239018	0.774	0.138	0	progenitors	SEPP1
0	0.611513463	1	0.997	0	progenitors	RPL41
0	0.607867011	1	0.999	0	progenitors	RPLP1
4.56E-306	1.254655561	0.724	0.125	8.98E-302	progenitors	CYR61
7.02E-298	0.64874697	1	0.998	1.38E-293	progenitors	RPS6
1.05E-291	0.529887256	1	0.999	2.07E-287	progenitors	RPS15
1.54E-291	0.556482897	0.602	0.058	3.04E-287	progenitors	NR2E1
1.85E-286	0.623171648	0.681	0.106	3.65E-282	progenitors	FZD5
2.83E-285	0.644308798	0.725	0.127	5.59E-281	progenitors	VSX2
1.08E-278	0.726544572	0.761	0.178	2.12E-274	progenitors	TBX2-AS1
8.14E-278	1.019686249	0.687	0.127	1.60E-273	progenitors	FGF19
1.04E-272	0.506985107	1	0.999	2.05E-268	progenitors	RPL7
1.58E-271	0.557264134	0.999	0.996	3.12E-267	progenitors	RPS12
1.90E-270	1.051442697	0.938	0.422	3.75E-266	progenitors	EGR1
8.36E-265	0.66724537	0.989	0.897	1.65E-260	progenitors	EEF1D
1.87E-255	0.72608501	0.521	0.047	3.68E-251	progenitors	PAX2
8.55E-255	0.463171612	1	1	1.69E-250	progenitors	RPL13
5.94E-253	0.720672533	0.714	0.158	1.17E-248	progenitors	S1PR3
6.09E-252	0.475769644	1	0.999	1.20E-247	progenitors	RPS18
1.46E-250	0.825064165	0.599	0.087	2.87E-246	progenitors	LAMP5
1.16E-248	0.494024082	0.999	0.996	2.28E-244	progenitors	RPS17
3.86E-248	1.028475464	0.976	0.68	7.60E-244	progenitors	IER2
3.39E-245	0.488333497	1	0.996	6.68E-241	progenitors	RPS27A
4.15E-242	1.057503191	0.889	0.426	8.19E-238	progenitors	JUNB
7.32E-241	0.429689061	1	1	1.44E-236	progenitors	RPS23
2.26E-238	1.224619409	0.95	0.546	4.46E-234	progenitors	FOS
6.47E-237	0.464847632	0.999	0.997	1.27E-232	progenitors	RPS4X
5.13E-236	0.584667672	0.553	0.072	1.01E-231	progenitors	SPHK1
8.46E-236	0.481963295	0.999	0.997	1.67E-231	progenitors	RPS24
2.30E-235	0.503503382	1	0.996	4.53E-231	progenitors	RPLP0
2.84E-231	0.461168231	1	0.996	5.59E-227	progenitors	RPS8
8.11E-231	0.527575097	0.645	0.119	1.60E-226	progenitors	FKBP10
1.11E-229	0.689821875	0.58	0.091	2.20E-225	progenitors	CDH6
7.90E-229	0.462343408	1	1	1.56E-224	progenitors	RPS2
8.14E-229	0.425433734	1	0.999	1.60E-224	progenitors	RPS3A
9.37E-228	0.667537437	0.931	0.448	1.85E-223	progenitors	CD99
2.44E-227	0.495359165	0.579	0.085	4.82E-223	progenitors	ZFP36L2
5.12E-226	0.497488648	0.999	0.992	1.01E-221	progenitors	RPL12
2.72E-225	0.431094428	1	0.998	5.35E-221	progenitors	RPS15A
7.42E-225	0.6516633	0.801	0.269	1.46E-220	progenitors	RHOC
5.25E-223	0.759082507	0.991	0.678	1.03E-218	progenitors	DKK3
2.73E-222	0.745126895	0.948	0.53	5.37E-218	progenitors	MEST
2.70E-220	0.760665551	0.633	0.139	5.31E-216	progenitors	GINS2
1.03E-218	0.845458285	0.624	0.13	2.03E-214	progenitors	KIAA0101
6.14E-216	0.441861151	1	0.997	1.21E-211	progenitors	RPS7
3.95E-214	0.863295849	0.527	0.075	7.79E-210	progenitors	PLP1
5.54E-213	0.541793553	0.683	0.16	1.09E-208	progenitors	EMP3
1.04E-210	0.557704629	0.675	0.16	2.06E-206	progenitors	CDH11
3.39E-210	0.484549514	0.423	0.032	6.68E-206	progenitors	MIR503HG
1.06E-208	1.473090843	0.776	0.286	2.09E-204	progenitors	ID3
3.45E-208	0.4443752	0.455	0.044	6.80E-204	progenitors	PRSS35
1.29E-207	0.474695639	0.437	0.038	2.54E-203	progenitors	PRELP
1.46E-202	0.431691445	0.5	0.068	2.88E-198	progenitors	ETV5
9.79E-202	0.502072109	0.617	0.128	1.93E-197	progenitors	LINC01508
5.99E-201	0.708226461	0.939	0.525	1.18E-196	progenitors	RP11-89K21.1
7.14E-201	0.709375606	0.944	0.627	1.41E-196	progenitors	DEK
9.12E-200	0.416636967	1	0.997	1.80E-195	progenitors	RPL10A
1.94E-197	0.705129509	0.978	0.699	3.83E-193	progenitors	DAPL1
2.36E-197	0.596461958	0.692	0.196	4.65E-193	progenitors	TIMP1
3.89E-197	0.606973261	0.988	0.794	7.67E-193	progenitors	HMGN3
8.55E-196	0.881610683	0.81	0.317	1.68E-191	progenitors	ID1
7.44E-193	0.789548717	0.762	0.282	1.47E-188	progenitors	TYMS
1.97E-186	0.532793695	0.669	0.182	3.88E-182	progenitors	HOMER2
2.75E-185	0.437681413	0.999	0.977	5.43E-181	progenitors	RPS10
3.23E-185	0.609806008	0.638	0.169	6.37E-181	progenitors	HELLS
1.38E-184	0.420039137	0.5	0.081	2.72E-180	progenitors	MOB3B
2.33E-184	0.590828208	0.991	0.819	4.60E-180	progenitors	SIX6
6.78E-183	0.562806666	0.966	0.698	1.34E-178	progenitors	PRDX6
6.23E-180	0.422085587	0.999	0.993	1.23E-175	progenitors	RPS20
1.25E-174	0.407389018	0.999	0.993	2.46E-170	progenitors	RPSA
8.97E-174	0.925119849	0.896	0.541	1.77E-169	progenitors	HMGB2
2.43E-170	0.629018895	0.988	0.876	4.78E-166	progenitors	HMGN2
2.46E-169	0.452223925	0.515	0.096	4.85E-165	progenitors	ZWINT
3.49E-168	0.461652684	0.566	0.129	6.87E-164	progenitors	PCDH11X
2.60E-167	0.46088663	0.616	0.159	5.13E-163	progenitors	LHX2
1.75E-166	0.619268427	0.929	0.583	3.44E-162	progenitors	ISYNA1
2.79E-166	0.434005762	0.482	0.083	5.50E-162	progenitors	IGF2
2.00E-165	0.443740001	0.479	0.084	3.94E-161	progenitors	MCM5
4.65E-165	0.549913414	0.45	0.069	9.17E-161	progenitors	ZFP36
1.77E-162	0.619277252	0.629	0.198	3.49E-158	progenitors	MCM3
6.63E-161	0.485191844	0.638	0.192	1.31E-156	progenitors	NPM3
6.34E-160	0.780277743	1	0.982	1.25E-155	progenitors	TUBA1B
5.18E-156	0.536366931	0.955	0.666	1.02E-151	progenitors	CLIC1
2.60E-155	0.521501539	0.72	0.266	5.13E-151	progenitors	RPL22L1
1.83E-154	0.544321282	0.697	0.245	3.60E-150	progenitors	STRA6
1.69E-152	0.489822135	0.61	0.18	3.33E-148	progenitors	CENPH
1.21E-151	0.668646151	0.752	0.329	2.39E-147	progenitors	CKS1B
1.46E-151	0.464577606	0.68	0.226	2.89E-147	progenitors	CYBA
1.60E-151	0.666305081	0.547	0.136	3.15E-147	progenitors	CDK1
2.00E-150	0.495276392	0.627	0.188	3.94E-146	progenitors	PLA2G16
3.11E-149	0.542986789	0.825	0.425	6.14E-145	progenitors	SIVA1
6.78E-148	0.460288628	0.597	0.173	1.34E-143	progenitors	COL18A1
9.35E-148	0.706891578	0.551	0.151	1.84E-143	progenitors	FOSB
8.42E-147	0.502278127	0.73	0.279	1.66E-142	progenitors	NUDT4
8.29E-145	0.449259083	0.361	0.045	1.63E-140	progenitors	COL1A2
9.46E-143	0.471539247	0.76	0.325	1.86E-138	progenitors	DNPH1
3.18E-141	0.497209052	0.948	0.654	6.27E-137	progenitors	OSTC
1.22E-138	0.442753984	0.63	0.199	2.41E-134	progenitors	CDCA7L
3.18E-138	0.783938666	0.713	0.323	6.26E-134	progenitors	SMC4
9.56E-134	0.449668792	0.73	0.295	1.88E-129	progenitors	DNAJC1
2.36E-133	0.751848692	0.469	0.108	4.66E-129	progenitors	MKI67
6.94E-133	0.544623941	0.624	0.214	1.37E-128	progenitors	MAD2L1
2.85E-132	0.996650595	0.579	0.192	5.61E-128	progenitors	TOP2A
7.41E-132	0.519005249	0.755	0.33	1.46E-127	progenitors	DCBLD2
6.70E-131	0.46751483	0.54	0.155	1.32E-126	progenitors	DHFR
1.07E-130	0.718259241	0.541	0.158	2.11E-126	progenitors	NUSAP1
3.49E-127	0.596900545	0.522	0.155	6.89E-123	progenitors	ATP6V1B1
6.62E-127	0.481171856	0.999	0.934	1.30E-122	progenitors	CLU
3.73E-126	0.952197004	0.573	0.194	7.35E-122	progenitors	CENPF
2.22E-125	0.443280899	0.956	0.762	4.38E-121	progenitors	AC090498.1
5.44E-125	0.478798198	0.738	0.342	1.07E-120	progenitors	TMEM106C
2.76E-124	0.422467473	0.973	0.745	5.44E-120	progenitors	SEC11A
1.47E-122	0.406768989	0.661	0.256	2.89E-118	progenitors	GPX7
2.10E-121	0.497082438	0.427	0.092	4.14E-117	progenitors	PBK
2.20E-120	0.523111933	0.547	0.177	4.33E-116	progenitors	HLA-DRB1
2.41E-119	0.459273096	0.775	0.377	4.74E-115	progenitors	CALD1
2.57E-119	0.451944427	0.879	0.551	5.06E-115	progenitors	GLO1
7.77E-119	0.617191822	0.704	0.345	1.53E-114	progenitors	PCNA
4.41E-118	0.521042859	0.901	0.605	8.69E-114	progenitors	MUM1
3.98E-115	0.406797505	0.705	0.296	7.84E-111	progenitors	TSPAN6
2.05E-113	0.817081027	0.83	0.524	4.03E-109	progenitors	CKS2
1.67E-112	1.204447995	0.904	0.683	3.30E-108	progenitors	HIST1H4C
2.08E-112	0.422995481	0.542	0.169	4.11E-108	progenitors	MIS18BP1
1.95E-111	0.412555396	0.702	0.29	3.84E-107	progenitors	ID2
9.02E-108	0.665378843	0.519	0.174	1.78E-103	progenitors	BIRC5
2.14E-106	0.484562538	0.403	0.094	4.22E-102	progenitors	CCNA2
3.64E-106	0.572625937	0.427	0.113	7.17E-102	progenitors	AURKB
6.18E-106	0.447102234	0.756	0.391	1.22E-101	progenitors	RPA3
1.31E-105	0.410453633	0.592	0.221	2.59E-101	progenitors	CRB1
8.50E-105	0.419000949	0.392	0.09	1.68E-100	progenitors	KIFC1
1.37E-102	0.428078625	0.981	0.874	2.71E-98	progenitors	CNN3
4.81E-102	0.746780406	0.699	0.343	9.47E-98	progenitors	PTTG1
7.71E-102	0.43614302	0.374	0.083	1.52E-97	progenitors	GTSE1
1.48E-101	0.658506947	0.479	0.155	2.91E-97	progenitors	TPX2
9.02E-101	0.41699303	0.947	0.685	1.78E-96	progenitors	LMAN1
6.12E-100	0.445316056	0.916	0.696	1.21E-95	progenitors	H2AFV
5.63E-99	0.422815732	0.729	0.359	1.11E-94	progenitors	CCDC34
2.04E-98	0.407605907	0.725	0.358	4.02E-94	progenitors	FOXP1
1.68E-97	0.426518809	0.83	0.506	3.30E-93	progenitors	CDK4
8.84E-97	0.440377542	0.606	0.262	1.74E-92	progenitors	DNAJC9
2.65E-96	0.811950706	0.61	0.275	5.22E-92	progenitors	UBE2C
4.94E-95	0.428594541	0.41	0.11	9.74E-91	progenitors	CDKN3
5.12E-95	0.450090884	0.996	0.988	1.01E-90	progenitors	H2AFZ
3.16E-92	0.409829653	0.854	0.522	6.22E-88	progenitors	ITM2C
1.53E-90	0.464503843	0.849	0.555	3.02E-86	progenitors	GPM6B
9.65E-90	0.640637851	0.402	0.114	1.90E-85	progenitors	CDC20
4.36E-88	0.434651408	0.524	0.201	8.59E-84	progenitors	FGFBP3
6.09E-88	0.412739977	0.519	0.202	1.20E-83	progenitors	FEN1
5.92E-86	0.46373066	0.507	0.196	1.17E-81	progenitors	H2AFX
6.23E-86	0.542792801	0.518	0.191	1.23E-81	progenitors	CCNB2
3.23E-84	0.474676187	0.346	0.088	6.37E-80	progenitors	ASPM
2.73E-82	0.643268249	0.431	0.144	5.38E-78	progenitors	CCNB1
4.92E-81	0.407411388	0.67	0.352	9.70E-77	progenitors	DTYMK
7.60E-81	0.457200369	0.968	0.859	1.50E-76	progenitors	NUCKS1
6.97E-74	0.414605637	0.861	0.627	1.37E-69	progenitors	NASP
1.21E-73	0.437902329	0.724	0.447	2.39E-69	progenitors	MCM7
4.07E-66	0.412511109	0.887	0.7	8.03E-62	progenitors	DUT
1.29E-63	0.530431632	0.783	0.489	2.54E-59	progenitors	PRSS23
1.95E-61	0.580023176	0.92	0.753	3.85E-57	progenitors	JUN
1.98E-53	0.511814606	0.275	0.085	3.90E-49	progenitors	GPX3
9.78E-142	1.008066465	0.746	0.107	1.93E-137	exiting_progenitors	RRM2
2.46E-139	0.989123795	0.633	0.072	4.85E-135	exiting_progenitors	MFAP4
1.11E-133	1.063154092	0.78	0.123	2.18E-129	exiting_progenitors	NUF2
1.67E-133	1.179069117	0.746	0.109	3.29E-129	exiting_progenitors	VSX1
9.47E-133	0.995658296	0.802	0.133	1.87E-128	exiting_progenitors	GTSE1
6.42E-132	0.861764828	0.825	0.143	1.26E-127	exiting_progenitors	KIFC1
3.45E-131	0.981033611	0.763	0.124	6.81E-127	exiting_progenitors	FAM64A
3.29E-127	0.569512091	0.61	0.072	6.48E-123	exiting_progenitors	CDKN2C
4.63E-126	0.585752118	0.277	0.009	9.13E-122	exiting_progenitors	RP11-843A23.1
4.74E-124	1.190167752	0.802	0.15	9.34E-120	exiting_progenitors	CCNA2
2.17E-122	0.880578965	0.729	0.114	4.28E-118	exiting_progenitors	CKAP2L
7.19E-122	1.170292746	0.808	0.155	1.42E-117	exiting_progenitors	PBK
9.39E-122	1.566577982	0.91	0.233	1.85E-117	exiting_progenitors	NUSAP1
1.33E-121	0.890909555	0.757	0.13	2.62E-117	exiting_progenitors	SPC25
3.87E-121	1.266171007	0.859	0.176	7.62E-117	exiting_progenitors	MKI67
4.17E-121	0.575773358	0.548	0.06	8.21E-117	exiting_progenitors	CEP55
4.27E-121	0.634834031	0.678	0.098	8.41E-117	exiting_progenitors	RTKN2
4.48E-119	0.612504153	0.667	0.096	8.82E-115	exiting_progenitors	SPAG5
1.17E-114	0.825028459	0.684	0.104	2.31E-110	exiting_progenitors	DLGAP5
1.46E-113	0.754405352	0.797	0.153	2.88E-109	exiting_progenitors	CENPU
5.89E-113	1.666411954	0.938	0.268	1.16E-108	exiting_progenitors	TOP2A
8.54E-111	1.169178193	0.831	0.198	1.68E-106	exiting_progenitors	PRC1
1.61E-108	1.297968024	0.876	0.214	3.17E-104	exiting_progenitors	TPX2
7.40E-107	0.823966034	0.831	0.182	1.46E-102	exiting_progenitors	ZWINT
7.56E-106	0.685394568	0.678	0.112	1.49E-101	exiting_progenitors	NDC80
1.07E-105	1.058755156	0.853	0.231	2.11E-101	exiting_progenitors	UBE2T
1.26E-105	0.653137805	0.588	0.082	2.48E-101	exiting_progenitors	BUB1
1.42E-105	1.351312468	0.864	0.221	2.81E-101	exiting_progenitors	CDK1
4.26E-105	0.667069937	0.638	0.099	8.40E-101	exiting_progenitors	KIF23
1.40E-104	0.455187295	0.48	0.052	2.75E-100	exiting_progenitors	CDC25C
2.95E-104	0.925777194	0.701	0.128	5.81E-100	exiting_progenitors	CDCA3
2.58E-103	0.567768377	0.605	0.088	5.09E-99	exiting_progenitors	HJURP
1.03E-102	1.174822131	0.768	0.165	2.04E-98	exiting_progenitors	CDKN3
3.36E-102	0.821968764	0.718	0.137	6.62E-98	exiting_progenitors	SGOL1
8.07E-102	0.790919213	0.672	0.116	1.59E-97	exiting_progenitors	CDCA8
8.36E-102	0.534699956	0.588	0.085	1.65E-97	exiting_progenitors	CASC5
1.41E-101	0.653992623	0.791	0.162	2.77E-97	exiting_progenitors	CENPN
2.15E-101	0.470111876	0.593	0.087	4.24E-97	exiting_progenitors	POC1A
5.50E-101	1.077540741	0.78	0.172	1.08E-96	exiting_progenitors	AURKB
1.54E-100	0.678794094	0.763	0.149	3.03E-96	exiting_progenitors	C21orf58
6.21E-100	1.149317074	0.927	0.299	1.22E-95	exiting_progenitors	MAD2L1
1.80E-99	1.250513365	0.876	0.241	3.56E-95	exiting_progenitors	BIRC5
1.29E-98	1.67066088	0.91	0.27	2.55E-94	exiting_progenitors	CENPF
3.92E-97	0.481289745	0.593	0.09	7.73E-93	exiting_progenitors	KIF15
2.68E-96	0.661712789	0.672	0.12	5.28E-92	exiting_progenitors	MXD3
8.52E-94	0.555490692	0.684	0.126	1.68E-89	exiting_progenitors	RAD51AP1
1.09E-93	1.895573676	0.994	0.623	2.14E-89	exiting_progenitors	HMGB2
3.82E-92	1.350458924	0.96	0.406	7.52E-88	exiting_progenitors	SMC4
5.00E-92	0.838937409	0.678	0.132	9.86E-88	exiting_progenitors	SGOL2
1.66E-91	1.345455623	1	0.986	3.27E-87	exiting_progenitors	TUBA1B
2.50E-91	1.405817569	0.96	0.422	4.93E-87	exiting_progenitors	CKS1B
1.81E-90	1.141590705	0.983	0.436	3.56E-86	exiting_progenitors	CCDC34
1.83E-90	0.835892753	0.825	0.225	3.61E-86	exiting_progenitors	CENPW
3.90E-90	0.958460027	0.627	0.112	7.69E-86	exiting_progenitors	NEK2
3.91E-90	0.580099335	0.588	0.095	7.72E-86	exiting_progenitors	KIF2C
4.49E-90	0.647579423	0.503	0.069	8.84E-86	exiting_progenitors	KIF20A
2.01E-89	0.597729136	0.559	0.085	3.96E-85	exiting_progenitors	TROAP
2.27E-89	0.711104813	0.757	0.166	4.47E-85	exiting_progenitors	FBXO5
1.39E-88	1.390206209	0.994	0.903	2.74E-84	exiting_progenitors	HMGN2
2.80E-88	0.510871255	0.588	0.098	5.52E-84	exiting_progenitors	CDCA5
3.54E-87	0.997274495	1	0.99	6.97E-83	exiting_progenitors	H2AFZ
4.32E-86	0.591989183	0.621	0.114	8.51E-82	exiting_progenitors	NCAPG
3.93E-85	0.864726462	0.842	0.245	7.75E-81	exiting_progenitors	MIS18BP1
5.27E-85	0.42256142	0.514	0.075	1.04E-80	exiting_progenitors	FOXN4
6.07E-85	0.48238903	0.537	0.083	1.20E-80	exiting_progenitors	ARHGAP11A
8.55E-85	0.597843475	0.723	0.155	1.68E-80	exiting_progenitors	CENPK
1.70E-84	0.816205263	0.898	0.287	3.36E-80	exiting_progenitors	SMC2
2.34E-84	1.249326806	1	1	4.61E-80	exiting_progenitors	CKB
3.22E-84	0.901289233	0.599	0.113	6.35E-80	exiting_progenitors	AURKA
7.23E-83	0.891300302	0.847	0.255	1.42E-78	exiting_progenitors	H2AFX
7.83E-83	1.852652671	1	0.794	1.54E-78	exiting_progenitors	HES6
8.05E-83	0.866796043	1	0.993	1.59E-78	exiting_progenitors	HMGB1
9.67E-82	0.704801757	0.842	0.237	1.91E-77	exiting_progenitors	ORC6
2.00E-81	1.113008788	0.718	0.169	3.95E-77	exiting_progenitors	CDC20
2.63E-81	0.545273382	0.616	0.113	5.19E-77	exiting_progenitors	MYBL1
2.73E-81	0.455193525	0.565	0.096	5.37E-77	exiting_progenitors	MELK
3.42E-81	0.824711603	0.571	0.101	6.74E-77	exiting_progenitors	CENPA
4.17E-81	0.910258693	0.554	0.095	8.23E-77	exiting_progenitors	PLK1
1.97E-79	1.858688193	0.876	0.344	3.89E-75	exiting_progenitors	UBE2C
2.53E-79	0.674005324	0.554	0.095	4.99E-75	exiting_progenitors	CENPE
4.46E-79	0.855341599	0.65	0.136	8.80E-75	exiting_progenitors	ASPM
1.18E-78	1.042589102	0.864	0.299	2.32E-74	exiting_progenitors	CKAP2
2.59E-78	0.45554414	0.508	0.079	5.10E-74	exiting_progenitors	TTK
7.30E-78	0.474174614	0.435	0.059	1.44E-73	exiting_progenitors	ZMYND10
7.08E-77	0.420290302	0.452	0.064	1.39E-72	exiting_progenitors	FAM83D
3.42E-76	0.761619368	0.65	0.143	6.75E-72	exiting_progenitors	PSRC1
4.23E-75	0.50740255	0.497	0.078	8.34E-71	exiting_progenitors	HMMR
1.50E-74	0.671288018	0.706	0.177	2.96E-70	exiting_progenitors	TACC3
1.72E-74	0.509786119	0.655	0.145	3.39E-70	exiting_progenitors	LRR1
2.03E-74	0.491792308	0.475	0.073	4.01E-70	exiting_progenitors	APOLD1
3.74E-74	0.897628142	0.989	0.788	7.38E-70	exiting_progenitors	IDH2
5.87E-73	0.748447511	0.74	0.196	1.16E-68	exiting_progenitors	KIF20B
6.42E-73	1.028435729	0.932	0.391	1.27E-68	exiting_progenitors	TYMS
2.57E-72	0.966930626	0.819	0.241	5.06E-68	exiting_progenitors	KIAA0101
1.94E-71	0.487772316	0.503	0.086	3.83E-67	exiting_progenitors	PRR11
3.81E-70	1.291784797	0.797	0.257	7.51E-66	exiting_progenitors	CCNB2
2.01E-69	0.433401019	0.452	0.07	3.97E-65	exiting_progenitors	DEPDC1
7.00E-69	1.480983727	0.904	0.419	1.38E-64	exiting_progenitors	PTTG1
3.73E-68	0.420038435	0.537	0.102	7.34E-64	exiting_progenitors	SPC24
8.70E-68	0.455985718	0.605	0.129	1.71E-63	exiting_progenitors	MND1
2.56E-67	0.796674472	0.831	0.304	5.05E-63	exiting_progenitors	KIF22
5.25E-67	0.538816614	0.52	0.102	1.03E-62	exiting_progenitors	ECT2
2.82E-66	0.89765744	0.91	0.462	5.55E-62	exiting_progenitors	ANP32E
9.79E-66	0.818180571	0.893	0.39	1.93E-61	exiting_progenitors	USP1
9.94E-66	0.737794001	0.932	0.415	1.96E-61	exiting_progenitors	LMNB1
1.28E-65	0.448413132	0.497	0.09	2.51E-61	exiting_progenitors	MCM10
1.65E-65	0.502687517	0.582	0.122	3.25E-61	exiting_progenitors	ASF1B
2.31E-65	0.588365864	0.633	0.156	4.56E-61	exiting_progenitors	RACGAP1
8.50E-65	1.228603037	0.944	0.593	1.68E-60	exiting_progenitors	CKS2
1.96E-64	0.86462675	0.989	0.702	3.86E-60	exiting_progenitors	DEK
2.60E-63	0.837997185	0.966	0.747	5.13E-59	exiting_progenitors	H2AFV
1.46E-62	0.407581742	0.497	0.093	2.88E-58	exiting_progenitors	CCDC18
4.60E-62	0.422842432	0.463	0.083	9.06E-58	exiting_progenitors	KIF4A
1.10E-61	0.600226742	0.763	0.248	2.17E-57	exiting_progenitors	CDCA4
2.38E-61	0.697106111	0.853	0.353	4.70E-57	exiting_progenitors	EZH2
8.28E-61	1.230656097	0.689	0.201	1.63E-56	exiting_progenitors	CCNB1
1.08E-60	0.673054475	0.853	0.318	2.14E-56	exiting_progenitors	UCP2
1.12E-60	0.725871362	0.797	0.287	2.20E-56	exiting_progenitors	RNASEH2A
1.76E-60	0.753886072	0.932	0.475	3.47E-56	exiting_progenitors	BTG3
4.85E-60	0.613932746	0.814	0.275	9.57E-56	exiting_progenitors	CENPH
6.09E-60	0.748184332	0.932	0.504	1.20E-55	exiting_progenitors	TMPO
1.95E-59	0.451960963	0.599	0.142	3.83E-55	exiting_progenitors	CENPM
7.89E-58	0.528997492	0.559	0.134	1.56E-53	exiting_progenitors	DEPDC1B
1.87E-56	0.60842686	0.599	0.155	3.68E-52	exiting_progenitors	CLSPN
8.86E-56	0.624544485	0.616	0.167	1.75E-51	exiting_progenitors	ATAD2
3.35E-55	0.78791542	1	0.884	6.60E-51	exiting_progenitors	NUCKS1
2.27E-54	1.383927721	0.904	0.604	4.47E-50	exiting_progenitors	UBE2S
3.77E-53	0.471122482	0.638	0.179	7.43E-49	exiting_progenitors	CRNDE
2.19E-52	0.623682207	0.718	0.24	4.31E-48	exiting_progenitors	DHFR
3.73E-52	0.629578221	0.78	0.297	7.34E-48	exiting_progenitors	GMNN
5.99E-52	0.564948414	1	0.999	1.18E-47	exiting_progenitors	PTMA
6.71E-52	0.567216583	0.734	0.256	1.32E-47	exiting_progenitors	DBF4
3.46E-51	0.548563784	1	0.98	6.82E-47	exiting_progenitors	HNRNPA2B1
3.83E-51	0.548654785	0.638	0.189	7.55E-47	exiting_progenitors	TUBB6
4.86E-51	0.881695548	0.977	0.795	9.58E-47	exiting_progenitors	HMGB3
4.96E-51	0.58103598	0.554	0.145	9.77E-47	exiting_progenitors	UHRF1
8.20E-51	0.712754286	0.989	0.897	1.62E-46	exiting_progenitors	RANBP1
8.90E-51	0.740677407	0.927	0.59	1.75E-46	exiting_progenitors	MAD2L2
4.10E-50	0.481650962	0.65	0.187	8.08E-46	exiting_progenitors	PDLIM1
4.19E-50	0.856109571	0.881	0.423	8.26E-46	exiting_progenitors	PCNA
1.98E-49	0.51549858	0.757	0.283	3.90E-45	exiting_progenitors	VRK1
5.30E-49	0.619990962	0.994	0.803	1.04E-44	exiting_progenitors	SNRPB
2.54E-48	0.678197644	0.96	0.779	5.01E-44	exiting_progenitors	CARHSP1
6.07E-48	0.7187957	0.96	0.696	1.20E-43	exiting_progenitors	TFDP2
1.19E-47	0.501412631	0.994	0.984	2.35E-43	exiting_progenitors	RAN
5.87E-47	0.541809127	0.989	0.857	1.16E-42	exiting_progenitors	SRSF7
1.36E-46	0.46587091	0.424	0.09	2.67E-42	exiting_progenitors	FAM111B
1.61E-46	0.55940205	0.463	0.11	3.18E-42	exiting_progenitors	HIST1H1D
3.65E-46	0.490350567	0.701	0.24	7.20E-42	exiting_progenitors	EZR
4.82E-46	0.49819015	0.701	0.25	9.51E-42	exiting_progenitors	C12orf75
8.26E-46	0.79665438	0.915	0.583	1.63E-41	exiting_progenitors	AKR7A2
1.43E-45	0.766035908	0.87	0.501	2.82E-41	exiting_progenitors	MZT1
4.11E-45	0.537907506	0.763	0.286	8.10E-41	exiting_progenitors	MFGE8
5.45E-45	0.621556418	0.836	0.38	1.07E-40	exiting_progenitors	RRM1
1.12E-44	0.781312375	0.893	0.501	2.22E-40	exiting_progenitors	GYG1
2.95E-44	0.569435837	1	0.891	5.82E-40	exiting_progenitors	PDIA6
3.00E-44	0.619161004	0.989	0.723	5.91E-40	exiting_progenitors	CENPV
4.70E-44	0.897593487	0.689	0.271	9.26E-40	exiting_progenitors	KNSTRN
5.01E-44	0.473181501	0.994	0.984	9.87E-40	exiting_progenitors	HNRNPA0
1.42E-43	0.609861152	0.847	0.42	2.80E-39	exiting_progenitors	DTYMK
2.43E-43	0.628644734	0.842	0.454	4.79E-39	exiting_progenitors	DDX39A
9.02E-43	0.506202387	0.989	0.917	1.78E-38	exiting_progenitors	SRSF3
1.09E-42	0.755749029	0.921	0.637	2.15E-38	exiting_progenitors	BUB3
2.61E-42	0.585494705	0.989	0.829	5.15E-38	exiting_progenitors	DBI
2.90E-42	0.564318166	0.797	0.336	5.72E-38	exiting_progenitors	DNAJC9
4.07E-42	0.490838736	0.797	0.339	8.03E-38	exiting_progenitors	HADH
4.52E-42	0.690820954	0.966	0.712	8.90E-38	exiting_progenitors	PSIP1
4.55E-42	0.424315715	0.588	0.18	8.97E-38	exiting_progenitors	JADE1
4.85E-42	1.787199918	0.944	0.735	9.56E-38	exiting_progenitors	HIST1H4C
1.03E-41	0.419359547	1	0.946	2.03E-37	exiting_progenitors	ERH
1.65E-41	0.483276145	0.362	0.073	3.25E-37	exiting_progenitors	DLL4
3.01E-41	0.603749915	0.605	0.206	5.92E-37	exiting_progenitors	PMAIP1
1.25E-40	0.551158606	0.989	0.833	2.46E-36	exiting_progenitors	SNRPD1
2.67E-40	0.585381382	0.96	0.691	5.27E-36	exiting_progenitors	ANP32B
1.13E-39	0.58191443	0.966	0.788	2.23E-35	exiting_progenitors	TECR
3.47E-39	0.488215628	0.791	0.358	6.83E-35	exiting_progenitors	ASRGL1
4.09E-39	0.439283789	0.695	0.265	8.06E-35	exiting_progenitors	RNASEH2B
4.12E-39	0.572719194	0.893	0.507	8.12E-35	exiting_progenitors	SYNE2
5.63E-39	0.488112362	0.983	0.875	1.11E-34	exiting_progenitors	BANF1
2.36E-38	0.539004928	0.904	0.473	4.66E-34	exiting_progenitors	RPA3
3.13E-38	0.498055864	0.706	0.256	6.17E-34	exiting_progenitors	GINS2
3.25E-38	0.523919202	0.785	0.357	6.40E-34	exiting_progenitors	CTNNAL1
3.31E-38	0.471085573	0.718	0.284	6.53E-34	exiting_progenitors	RFC4
2.94E-37	0.59737138	0.898	0.518	5.80E-33	exiting_progenitors	SIVA1
3.62E-37	0.662158217	0.644	0.245	7.13E-33	exiting_progenitors	DOK5
5.80E-37	0.632879936	0.893	0.506	1.14E-32	exiting_progenitors	MCM7
8.11E-37	0.540659352	0.684	0.271	1.60E-32	exiting_progenitors	FEN1
6.59E-36	0.494483339	1	0.991	1.30E-31	exiting_progenitors	UBB
8.27E-36	0.57611775	0.819	0.378	1.63E-31	exiting_progenitors	SHD
8.69E-36	0.411283046	0.723	0.297	1.71E-31	exiting_progenitors	ITGB3BP
1.88E-35	0.536079829	0.977	0.741	3.71E-31	exiting_progenitors	CSRP2
1.98E-35	0.532457414	0.808	0.399	3.90E-31	exiting_progenitors	DNMT1
2.72E-35	1.153364589	0.927	0.788	5.35E-31	exiting_progenitors	KPNA2
8.29E-35	0.892419563	0.989	0.871	1.63E-30	exiting_progenitors	TUBB4B
8.74E-35	0.556419758	0.684	0.281	1.72E-30	exiting_progenitors	HELLS
1.18E-34	0.518763893	0.96	0.716	2.33E-30	exiting_progenitors	CBX5
1.41E-34	0.5041373	0.904	0.54	2.78E-30	exiting_progenitors	ANXA5
3.21E-34	0.440928018	0.751	0.329	6.32E-30	exiting_progenitors	NUDT1
4.27E-34	0.600592308	0.966	0.914	8.42E-30	exiting_progenitors	CALM3
1.35E-33	0.530380821	0.424	0.121	2.66E-29	exiting_progenitors	ASCL1
3.01E-33	0.419758748	0.52	0.173	5.93E-29	exiting_progenitors	GPSM2
3.73E-33	0.568347244	0.966	0.679	7.35E-29	exiting_progenitors	NASP
4.57E-33	0.418312213	0.989	0.902	9.00E-29	exiting_progenitors	HNRNPU
1.01E-32	0.470675718	0.87	0.482	1.99E-28	exiting_progenitors	EXOSC8
1.21E-32	0.425885538	0.593	0.215	2.39E-28	exiting_progenitors	HMGN5
2.70E-32	0.4251366	0.548	0.194	5.33E-28	exiting_progenitors	SMCO4
4.85E-32	0.527989812	0.983	0.936	9.55E-28	exiting_progenitors	RBMX
8.26E-32	0.516769731	0.955	0.807	1.63E-27	exiting_progenitors	RHEB
1.34E-31	0.56444359	0.955	0.718	2.65E-27	exiting_progenitors	LSM5
1.98E-31	0.496651463	0.989	0.796	3.91E-27	exiting_progenitors	SRSF2
3.43E-31	0.480282868	0.802	0.409	6.76E-27	exiting_progenitors	SAE1
4.47E-31	0.418890811	0.61	0.233	8.81E-27	exiting_progenitors	TP53I13
6.46E-31	0.466671692	0.977	0.84	1.27E-26	exiting_progenitors	NDUFA6
1.16E-30	0.48228426	0.763	0.39	2.30E-26	exiting_progenitors	TMEM237
1.62E-30	0.510866334	0.825	0.496	3.19E-26	exiting_progenitors	TUBG1
3.09E-30	0.444303537	0.972	0.881	6.09E-26	exiting_progenitors	TMSB15A
4.36E-30	0.603892037	0.927	0.585	8.60E-26	exiting_progenitors	GADD45A
1.08E-29	0.425786813	0.695	0.305	2.12E-25	exiting_progenitors	TGIF1
1.45E-29	0.466165702	0.972	0.736	2.85E-25	exiting_progenitors	SRSF10
2.07E-29	0.523583376	0.904	0.709	4.08E-25	exiting_progenitors	HNRNPD
2.16E-29	0.431408958	0.96	0.769	4.25E-25	exiting_progenitors	RBBP7
2.41E-29	0.429783396	0.994	0.951	4.75E-25	exiting_progenitors	GPX4
4.16E-29	0.433728449	0.983	0.888	8.20E-25	exiting_progenitors	ILF2
7.65E-29	1.114237619	0.825	0.605	1.51E-24	exiting_progenitors	NEUROD1
1.17E-28	0.465846341	0.977	0.857	2.31E-24	exiting_progenitors	ANAPC11
1.53E-28	0.42020811	0.842	0.461	3.02E-24	exiting_progenitors	PNRC2
2.56E-28	0.437468428	0.972	0.794	5.04E-24	exiting_progenitors	C12orf57
2.61E-28	0.62877881	0.763	0.441	5.15E-24	exiting_progenitors	CDKN2D
2.73E-28	0.421781083	0.774	0.394	5.38E-24	exiting_progenitors	CMC2
7.24E-28	0.446010581	0.904	0.67	1.43E-23	exiting_progenitors	HNRNPUL1
7.25E-28	0.441697306	0.836	0.453	1.43E-23	exiting_progenitors	SMC1A
1.70E-27	0.411689142	0.966	0.867	3.34E-23	exiting_progenitors	ENY2
2.95E-27	0.611983376	0.763	0.418	5.82E-23	exiting_progenitors	RP11-620J15.3
3.18E-27	0.439992628	0.966	0.809	6.28E-23	exiting_progenitors	SMC3
6.81E-27	0.442445941	0.921	0.711	1.34E-22	exiting_progenitors	LSM3
7.57E-27	0.40990572	0.627	0.27	1.49E-22	exiting_progenitors	PTPRZ1
1.25E-26	0.530773372	0.983	0.814	2.46E-22	exiting_progenitors	PFN2
1.36E-26	0.509863577	0.486	0.18	2.67E-22	exiting_progenitors	HIST2H2AC
3.52E-26	0.417556643	1	0.884	6.94E-22	exiting_progenitors	FUS
5.01E-26	0.423624516	0.983	0.923	9.88E-22	exiting_progenitors	COX8A
2.17E-25	0.418488969	0.972	0.795	4.28E-21	exiting_progenitors	LSM4
6.44E-25	0.452438272	0.797	0.473	1.27E-20	exiting_progenitors	TTC14
2.55E-24	0.424282885	0.65	0.302	5.03E-20	exiting_progenitors	MCM3
2.75E-24	0.472357795	0.554	0.236	5.43E-20	exiting_progenitors	HIST1H1C
5.07E-24	0.684537982	0.446	0.167	1.00E-19	exiting_progenitors	CCNA1
8.51E-24	0.420249673	0.791	0.457	1.68E-19	exiting_progenitors	ACYP1
1.02E-23	0.535476492	0.904	0.651	2.01E-19	exiting_progenitors	RAD21
1.16E-23	0.471730533	0.989	0.837	2.28E-19	exiting_progenitors	SFPQ
1.45E-23	0.444099462	0.915	0.715	2.86E-19	exiting_progenitors	PSMC3
1.59E-23	0.43345113	0.91	0.662	3.14E-19	exiting_progenitors	HNRNPAB
6.76E-23	0.435315473	0.881	0.597	1.33E-18	exiting_progenitors	SKA2
1.25E-21	0.443766506	0.797	0.523	2.46E-17	exiting_progenitors	ARL6IP6
5.38E-21	0.409689478	0.74	0.419	1.06E-16	exiting_progenitors	IVNS1ABP
2.96E-20	0.443286107	0.893	0.66	5.83E-16	exiting_progenitors	PLEKHA1
4.36E-20	0.406233068	0.78	0.459	8.60E-16	exiting_progenitors	SLF1
8.87E-20	0.42573969	1	0.959	1.75E-15	exiting_progenitors	MDK
1.43E-19	0.456067446	0.989	0.971	2.82E-15	exiting_progenitors	DYNLL1
4.66E-19	0.424723207	0.644	0.348	9.18E-15	exiting_progenitors	RNF26
9.13E-18	0.449347833	0.78	0.501	1.80E-13	exiting_progenitors	RUVBL2
4.67E-17	0.481811237	0.938	0.743	9.21E-13	exiting_progenitors	DUT
2.63E-10	0.622095986	0.876	0.756	5.19E-06	exiting_progenitors	TRH
3.76E-10	0.754424583	0.938	0.9	7.41E-06	exiting_progenitors	ARL6IP1
7.29E-09	0.492143156	0.785	0.563	0.000143586	exiting_progenitors	CCND1
6.35E-08	0.42555684	0.638	0.462	0.001252258	exiting_progenitors	TUBA1C
1.17E-188	0.966624036	0.985	0.957	2.30E-184	neuroblasts	SH3BGRL3
2.31E-182	1.159294085	0.956	0.733	4.55E-178	neuroblasts	CXCR4
7.04E-179	0.955966844	0.984	0.837	1.39E-174	neuroblasts	MIAT
1.44E-135	1.018471668	0.849	0.536	2.85E-131	neuroblasts	GADD45A
8.31E-103	0.63745001	0.645	0.296	1.64E-98	neuroblasts	MFNG
9.46E-101	1.065736692	0.765	0.507	1.86E-96	neuroblasts	RGS16
4.98E-87	0.445342175	1	0.999	9.82E-83	neuroblasts	RBP1
5.20E-84	0.641098508	0.788	0.457	1.02E-79	neuroblasts	NHLH1
1.71E-74	0.813698539	0.852	0.734	3.37E-70	neuroblasts	DDIT4
1.15E-69	0.481945231	0.911	0.835	2.27E-65	neuroblasts	RORB
2.64E-68	0.48296011	0.857	0.716	5.20E-64	neuroblasts	NOVA1
2.78E-67	0.646010018	0.966	0.966	5.48E-63	neuroblasts	PGK1
4.33E-65	0.659544673	0.919	0.887	8.53E-61	neuroblasts	BNIP3
3.78E-64	0.5603621	0.602	0.345	7.44E-60	neuroblasts	SHD
4.90E-61	0.946739111	0.864	0.788	9.65E-57	neuroblasts	HES6
2.79E-58	0.657925983	0.426	0.189	5.49E-54	neuroblasts	STC2
2.25E-54	0.426243084	0.788	0.66	4.44E-50	neuroblasts	DDR1
3.91E-54	0.443691054	0.654	0.42	7.71E-50	neuroblasts	SRRM4
9.56E-53	0.535031157	0.934	0.844	1.88E-48	neuroblasts	SOX11
8.14E-52	0.5329265	0.607	0.363	1.60E-47	neuroblasts	SLC18A2
4.03E-51	0.57859269	0.792	0.688	7.94E-47	neuroblasts	FAM162A
5.61E-51	0.582225903	0.735	0.576	1.11E-46	neuroblasts	SLC16A3
2.75E-50	0.509132508	0.992	0.993	5.42E-46	neuroblasts	ENO1
1.91E-48	0.537136513	0.582	0.396	3.76E-44	neuroblasts	IGFBP2
2.45E-48	0.405896621	0.99	0.993	4.83E-44	neuroblasts	TPI1
1.81E-47	0.449085314	0.319	0.121	3.58E-43	neuroblasts	LINC01551
6.22E-43	0.49966054	0.74	0.666	1.22E-38	neuroblasts	LIMD2
1.01E-42	0.42698032	0.725	0.514	2.00E-38	neuroblasts	ELAVL2
9.47E-37	0.516038516	0.27	0.104	1.87E-32	neuroblasts	VSX1
1.13E-33	1.000973914	0.405	0.254	2.22E-29	neuroblasts	RP3-395M20.12
2.43E-31	0.445584825	0.642	0.534	4.79E-27	neuroblasts	PDLIM4
9.37E-30	0.423500698	0.603	0.496	1.85E-25	neuroblasts	LCA5
8.81E-27	0.405648814	0.666	0.51	1.74E-22	neuroblasts	GADD45G
3.24E-25	0.697910308	0.411	0.263	6.38E-21	neuroblasts	CLDN5
1.60E-24	0.454140754	0.703	0.663	3.16E-20	neuroblasts	PLEKHA1
4.27E-24	0.439667376	0.497	0.393	8.42E-20	neuroblasts	AGPAT2
8.99E-24	0.430436486	0.793	0.753	1.77E-19	neuroblasts	TRH
6.53E-22	0.485274289	0.425	0.296	1.29E-17	neuroblasts	RASD1
2.12E-21	0.700450124	0.391	0.252	4.17E-17	neuroblasts	IGFBP5
1.70E-08	0.450341335	0.286	0.224	0.000334222	neuroblasts	HEY1
1.02E-07	1.506992411	0.287	0.233	0.002019267	neuroblasts	GAL
0	2.428967216	0.832	0.041	0	photoreceptors	DCT
0	1.420775765	0.864	0.096	0	photoreceptors	OTX2
0	1.397085007	0.586	0.026	0	photoreceptors	PRDM1
0	1.219024915	0.801	0.044	0	photoreceptors	CRX
0	1.051688694	0.581	0.018	0	photoreceptors	VTN
1.34E-302	1.364811707	0.683	0.056	2.65E-298	photoreceptors	SLC38A5
2.16E-295	0.65727666	0.534	0.022	4.26E-291	photoreceptors	MAOA
2.27E-285	1.722440696	0.801	0.115	4.48E-281	photoreceptors	GNB3
3.84E-282	0.939445065	0.547	0.028	7.57E-278	photoreceptors	TULP1
5.32E-278	1.262788129	0.859	0.133	1.05E-273	photoreceptors	NEUROD4
9.33E-276	0.666615565	0.476	0.016	1.84E-271	photoreceptors	NXPH4
7.02E-275	1.224122356	0.777	0.107	1.38E-270	photoreceptors	THRB
4.48E-267	0.872225655	0.445	0.013	8.83E-263	photoreceptors	PCAT4
3.93E-261	0.533089163	0.387	0.005	7.75E-257	photoreceptors	RBP3
7.42E-257	1.206413113	0.492	0.024	1.46E-252	photoreceptors	PDC
1.99E-253	0.679203661	0.542	0.035	3.93E-249	photoreceptors	MCC
2.42E-253	0.568518061	0.421	0.012	4.76E-249	photoreceptors	KCNH6
1.74E-235	1.097325696	0.448	0.021	3.42E-231	photoreceptors	KCNV2
4.70E-234	0.679628962	0.401	0.012	9.27E-230	photoreceptors	AIPL1
2.97E-227	0.44779853	0.377	0.01	5.86E-223	photoreceptors	RD3
2.87E-222	0.502376804	0.359	0.008	5.65E-218	photoreceptors	IMPG2
3.77E-218	0.609280268	0.476	0.03	7.44E-214	photoreceptors	FSTL5
4.08E-217	1.730165216	0.72	0.117	8.05E-213	photoreceptors	C8orf46
8.38E-212	1.480425681	0.895	0.271	1.65E-207	photoreceptors	Sep-04
1.23E-201	0.413937536	0.309	0.005	2.43E-197	photoreceptors	SLC1A7
2.06E-199	0.479750597	0.395	0.019	4.05E-195	photoreceptors	AANAT
7.22E-198	1.828002237	0.552	0.065	1.42E-193	photoreceptors	RCVRN
1.67E-196	0.67819635	0.374	0.017	3.28E-192	photoreceptors	RBP4
3.78E-187	1.586810377	0.987	0.673	7.45E-183	photoreceptors	FAM57B
1.73E-180	0.920548961	0.736	0.16	3.42E-176	photoreceptors	AMER2
2.03E-179	0.483108106	0.288	0.006	3.99E-175	photoreceptors	CABP5
1.57E-176	1.517869997	0.869	0.296	3.10E-172	photoreceptors	PHLDA1
5.23E-174	1.06608189	0.793	0.203	1.03E-169	photoreceptors	MIR7-3HG
4.22E-171	1.016830067	0.576	0.088	8.32E-167	photoreceptors	RXRG
1.62E-165	0.462139337	0.288	0.009	3.19E-161	photoreceptors	MRLN
6.35E-159	1.124022804	0.901	0.382	1.25E-154	photoreceptors	PIK3R1
7.24E-155	1.008472516	1	0.828	1.43E-150	photoreceptors	PCBP4
5.01E-149	0.522962512	0.38	0.032	9.88E-145	photoreceptors	RAMP1
1.84E-146	1.120859038	0.969	0.495	3.63E-142	photoreceptors	GADD45G
2.37E-141	0.855990375	0.704	0.185	4.67E-137	photoreceptors	MEIS2
7.24E-140	0.589749428	0.513	0.078	1.43E-135	photoreceptors	CNTNAP2
6.20E-131	0.987401242	0.971	0.807	1.22E-126	photoreceptors	GUK1
6.76E-131	1.055151857	0.984	0.573	1.33E-126	photoreceptors	NEUROD1
2.30E-122	0.432557383	0.322	0.028	4.54E-118	photoreceptors	RIMS1
4.69E-118	0.46285659	0.301	0.024	9.23E-114	photoreceptors	GJD2
9.84E-118	0.783555101	0.717	0.244	1.94E-113	photoreceptors	REEP6
2.53E-117	0.924703774	0.99	0.951	4.98E-113	photoreceptors	PRDX1
2.98E-116	0.76657971	0.652	0.182	5.86E-112	photoreceptors	ROBO2
5.63E-116	0.524385499	0.482	0.086	1.11E-111	photoreceptors	STX3
1.67E-110	0.542305365	1	0.999	3.30E-106	photoreceptors	H3F3B
1.66E-109	0.743620912	0.683	0.214	3.27E-105	photoreceptors	SERPINF1
8.29E-108	0.954234147	0.982	0.865	1.63E-103	photoreceptors	TUBB4B
1.20E-107	0.810335304	0.882	0.502	2.37E-103	photoreceptors	STRADB
2.17E-104	0.733662253	0.738	0.256	4.27E-100	photoreceptors	LINC00599
6.35E-104	0.430227938	0.327	0.038	1.25E-99	photoreceptors	DPP10
5.97E-100	0.721047234	0.743	0.266	1.18E-95	photoreceptors	SYP
2.04E-99	0.801885674	0.974	0.807	4.02E-95	photoreceptors	CPE
1.28E-98	0.917967091	0.798	0.412	2.52E-94	photoreceptors	UNC119
2.47E-97	0.430588359	0.429	0.078	4.87E-93	photoreceptors	PRCD
3.26E-97	0.829953419	0.929	0.631	6.42E-93	photoreceptors	ATP2B1
2.25E-96	0.559766998	0.581	0.156	4.44E-92	photoreceptors	LINC01315
4.90E-95	0.578831955	0.382	0.064	9.67E-91	photoreceptors	FILIP1L
1.49E-93	0.673022014	0.788	0.366	2.93E-89	photoreceptors	BCL2L1
2.27E-93	0.526857927	0.429	0.085	4.47E-89	photoreceptors	PHACTR2
1.34E-91	0.671142087	0.987	0.885	2.64E-87	photoreceptors	HMGA1
2.86E-91	0.868082448	0.877	0.436	5.63E-87	photoreceptors	SYT4
3.32E-91	0.74520518	0.979	0.948	6.55E-87	photoreceptors	GSTP1
2.93E-89	0.74892937	0.971	0.764	5.77E-85	photoreceptors	ENO2
2.19E-86	0.72789548	0.518	0.147	4.32E-82	photoreceptors	PLEKHB1
3.27E-84	0.611683879	1	1	6.44E-80	photoreceptors	TMSB4X
6.70E-83	0.515177602	0.518	0.138	1.32E-78	photoreceptors	NRXN1
2.45E-80	0.658143461	0.746	0.366	4.82E-76	photoreceptors	ROGDI
5.34E-76	0.826512063	0.513	0.153	1.05E-71	photoreceptors	TUBA4A
1.82E-75	0.578941716	0.924	0.493	3.58E-71	photoreceptors	SEZ6L2
3.51E-75	0.652557223	0.958	0.616	6.92E-71	photoreceptors	ATP1A3
2.77E-74	0.694248381	0.927	0.837	5.47E-70	photoreceptors	SPCS1
9.91E-72	0.542048967	0.56	0.195	1.95E-67	photoreceptors	SDC2
4.41E-71	0.426400319	0.471	0.133	8.70E-67	photoreceptors	CLN6
3.22E-69	0.685166849	0.83	0.49	6.34E-65	photoreceptors	MAP1LC3A
1.65E-68	0.523132601	0.563	0.194	3.26E-64	photoreceptors	SH3BP5
2.80E-65	0.631608386	0.806	0.504	5.52E-61	photoreceptors	ABHD14A
5.21E-63	0.472651297	0.99	0.977	1.03E-58	photoreceptors	BSG
1.14E-61	0.536589765	0.874	0.589	2.25E-57	photoreceptors	SCARB2
1.84E-60	0.65646996	0.683	0.33	3.62E-56	photoreceptors	ARL4D
4.32E-58	0.500418829	0.636	0.266	8.51E-54	photoreceptors	CHGA
1.55E-57	0.500880168	0.94	0.803	3.05E-53	photoreceptors	SVBP
1.46E-53	0.517344082	0.88	0.711	2.88E-49	photoreceptors	UQCC2
2.66E-53	0.515277431	0.45	0.143	5.23E-49	photoreceptors	STC1
2.69E-53	0.507375266	0.861	0.642	5.31E-49	photoreceptors	GRINA
1.44E-51	0.487248558	0.866	0.468	2.83E-47	photoreceptors	CHRNA3
4.77E-51	0.464589677	0.565	0.235	9.39E-47	photoreceptors	CADPS
1.95E-50	0.45556997	0.699	0.384	3.85E-46	photoreceptors	NUDT14
4.17E-49	0.543716581	0.916	0.695	8.21E-45	photoreceptors	CADM1
4.87E-48	0.551364151	0.94	0.648	9.60E-44	photoreceptors	SCG3
2.18E-47	0.504205133	0.887	0.708	4.30E-43	photoreceptors	SEPW1
6.76E-47	0.496360165	0.927	0.827	1.33E-42	photoreceptors	GPX1
3.04E-46	0.421092455	0.565	0.256	6.00E-42	photoreceptors	CCDC181
3.38E-46	0.571131961	0.848	0.613	6.67E-42	photoreceptors	TMX1
1.22E-45	0.740032042	0.573	0.268	2.41E-41	photoreceptors	DDIT3
1.62E-45	0.408661666	0.953	0.879	3.19E-41	photoreceptors	VAMP2
4.61E-45	0.593125238	0.738	0.487	9.09E-41	photoreceptors	IFT57
6.21E-44	0.539204351	0.872	0.7	1.22E-39	photoreceptors	AKAP9
1.42E-43	0.467043508	0.827	0.616	2.80E-39	photoreceptors	BAD
9.73E-40	0.452258621	0.696	0.437	1.92E-35	photoreceptors	ITSN1
1.26E-38	0.485526934	0.652	0.404	2.49E-34	photoreceptors	PGRMC2
1.76E-38	0.515796953	0.846	0.545	3.47E-34	photoreceptors	SSTR2
2.56E-38	0.420242692	0.911	0.772	5.05E-34	photoreceptors	NDUFB1
3.12E-38	0.447998098	0.712	0.448	6.15E-34	photoreceptors	ZHX1
3.19E-38	0.41057401	0.602	0.322	6.28E-34	photoreceptors	CHCHD10
3.33E-37	0.520702835	0.681	0.427	6.56E-33	photoreceptors	PEG10
5.45E-37	0.437794688	0.702	0.46	1.07E-32	photoreceptors	RHOT1
1.23E-36	0.421506699	0.791	0.578	2.43E-32	photoreceptors	APMAP
2.12E-36	0.437650975	0.597	0.292	4.18E-32	photoreceptors	RASD1
1.95E-35	0.479582805	0.895	0.776	3.84E-31	photoreceptors	OCIAD2
2.48E-34	1.060521212	0.461	0.234	4.88E-30	photoreceptors	ISOC1
8.01E-33	0.445967187	0.649	0.375	1.58E-28	photoreceptors	TXNIP
2.05E-31	0.544969709	0.785	0.627	4.03E-27	photoreceptors	DHRS7
2.84E-31	0.590322127	0.579	0.347	5.60E-27	photoreceptors	S100A13
8.34E-31	0.409838975	0.751	0.526	1.64E-26	photoreceptors	CADM2
6.28E-29	0.453573036	0.736	0.526	1.24E-24	photoreceptors	CLTB
9.66E-29	0.412206882	0.783	0.661	1.90E-24	photoreceptors	SCP2
5.11E-26	0.420595652	0.99	0.986	1.01E-21	photoreceptors	ALDOA
9.22E-25	1.489350565	0.545	0.347	1.82E-20	photoreceptors	CRABP2
1.00E-22	0.450657971	0.27	0.11	1.97E-18	photoreceptors	SLC1A5
2.03E-21	0.415312974	0.267	0.103	4.01E-17	photoreceptors	SCG2
3.99E-19	0.515175888	0.809	0.648	7.87E-15	photoreceptors	KCNQ1OT1
1.98E-13	0.455306454	0.584	0.442	3.90E-09	photoreceptors	S100A6
0	1.678665075	0.985	0.59	0	rgc	GAP43
0	1.626642442	0.915	0.36	0	rgc	NSG1
0	1.400497039	0.937	0.429	0	rgc	RTN1
0	1.175206425	0.907	0.292	0	rgc	ELAVL4
0	1.146726279	0.989	0.791	0	rgc	TUBB2A
0	1.117604559	0.998	0.827	0	rgc	STMN2
0	1.071176271	1	1	0	rgc	TUBA1A
0	0.991303434	0.998	0.962	0	rgc	MLLT11
0	0.965279327	0.999	1	0	rgc	CALM2
0	0.842744764	1	0.998	0	rgc	TUBB2B
0	0.812725521	1	0.999	0	rgc	TMSB10
8.69E-295	1.09379052	0.645	0.095	1.71E-290	rgc	ISL1
3.78E-291	0.748091365	1	0.996	7.45E-287	rgc	MAP1B
7.96E-288	1.043325898	0.923	0.45	1.57E-283	rgc	GNG3
6.01E-255	0.836357239	0.996	0.727	1.18E-250	rgc	TAGLN3
6.39E-253	0.709638337	0.988	0.937	1.26E-248	rgc	C4orf48
9.27E-252	0.851783193	0.982	0.581	1.83E-247	rgc	DCX
1.11E-248	0.830494512	0.983	0.837	2.20E-244	rgc	UCHL1
1.88E-243	1.12692276	0.743	0.214	3.70E-239	rgc	NEFM
3.54E-240	0.852051717	0.965	0.713	6.98E-236	rgc	PCSK1N
6.07E-239	0.932641953	0.979	0.583	1.20E-234	rgc	STMN4
1.30E-232	1.138154925	0.711	0.208	2.57E-228	rgc	NEFL
3.53E-223	0.63431637	0.993	0.926	6.97E-219	rgc	HN1
7.39E-223	0.742436445	0.898	0.391	1.46E-218	rgc	INA
7.59E-223	0.450822175	1	1	1.50E-218	rgc	ACTB
6.27E-220	0.728688444	0.958	0.686	1.24E-215	rgc	KLC1
9.37E-219	0.683859859	0.984	0.779	1.85E-214	rgc	CRMP1
3.42E-218	0.66507554	0.646	0.146	6.75E-214	rgc	TTC9B
8.52E-218	0.700888524	0.988	0.809	1.68E-213	rgc	BASP1
9.28E-213	0.469475692	0.999	0.999	1.83E-208	rgc	STMN1
1.37E-211	0.636507078	0.997	0.935	2.70E-207	rgc	CD24
6.58E-208	0.415038601	0.998	0.999	1.30E-203	rgc	MARCKSL1
9.85E-202	0.778382828	0.789	0.293	1.94E-197	rgc	OLFM1
1.12E-194	1.240499946	0.788	0.385	2.20E-190	rgc	SNCG
1.75E-194	0.688100918	0.566	0.121	3.45E-190	rgc	EBF1
2.81E-193	0.681447208	0.775	0.291	5.55E-189	rgc	MAPT
8.75E-193	0.456468176	1	1	1.72E-188	rgc	TUBB
2.69E-191	0.574346045	0.737	0.238	5.31E-187	rgc	RUNDC3A
3.40E-188	0.511255443	0.996	0.992	6.71E-184	rgc	CCNI
7.81E-186	0.761819005	0.788	0.323	1.54E-181	rgc	PPP1R1A
3.19E-185	0.834657572	0.908	0.594	6.28E-181	rgc	NELL2
9.61E-184	0.591490774	0.958	0.713	1.89E-179	rgc	GDI1
4.46E-175	0.722078002	0.85	0.37	8.78E-171	rgc	CELF4
8.27E-173	0.590597032	0.751	0.278	1.63E-168	rgc	DPYSL3
7.47E-171	0.765038889	0.729	0.301	1.47E-166	rgc	DUSP4
8.66E-171	0.628831328	0.905	0.544	1.71E-166	rgc	KIF5C
2.14E-168	0.585882711	0.587	0.146	4.21E-164	rgc	NHLH2
5.00E-166	0.629214106	0.553	0.132	9.86E-162	rgc	PCSK2
9.95E-166	0.60054831	0.97	0.799	1.96E-161	rgc	APLP1
4.63E-164	0.719183447	0.697	0.251	9.12E-160	rgc	PPP1R17
9.06E-164	0.596852358	0.901	0.469	1.79E-159	rgc	ELAVL3
4.86E-161	0.592717958	0.854	0.47	9.58E-157	rgc	RBFOX2
2.46E-160	0.600086303	0.513	0.121	4.85E-156	rgc	POU6F2
2.51E-160	0.629521558	0.896	0.503	4.95E-156	rgc	RAB3A
6.86E-160	0.675975088	0.715	0.287	1.35E-155	rgc	SCG5
8.01E-160	0.578860884	0.768	0.27	1.58E-155	rgc	SLC18A2
3.63E-158	0.418577588	0.994	0.969	7.15E-154	rgc	YWHAQ
3.97E-157	0.683434432	0.864	0.435	7.82E-153	rgc	ELAVL2
9.10E-156	0.787830518	0.646	0.233	1.79E-151	rgc	MAB21L2
3.73E-154	0.585213127	0.873	0.387	7.34E-150	rgc	NHLH1
1.23E-152	0.599382778	0.831	0.423	2.43E-148	rgc	TSPAN7
4.95E-152	0.557774533	0.998	0.984	9.76E-148	rgc	SOX4
2.22E-150	0.636652532	0.783	0.412	4.38E-146	rgc	KLF7
9.14E-150	0.413336445	1	1	1.80E-145	rgc	TMSB4X
9.85E-145	0.587055153	0.924	0.772	1.94E-140	rgc	PAFAH1B3
2.61E-144	0.54269585	0.94	0.534	5.14E-140	rgc	ATP1A3
3.44E-144	0.51965884	0.971	0.788	6.77E-140	rgc	TERF2IP
1.22E-143	0.533847059	0.751	0.294	2.40E-139	rgc	HMP19
4.75E-142	0.518783437	0.96	0.71	9.36E-138	rgc	BEX1
1.29E-141	0.410486547	0.481	0.107	2.55E-137	rgc	AKAP6
2.31E-141	0.601148191	0.572	0.186	4.56E-137	rgc	RAB3B
9.52E-140	0.616574668	0.765	0.331	1.88E-135	rgc	SERPINI1
2.17E-139	1.36607779	0.461	0.122	4.27E-135	rgc	PRPH
2.20E-137	0.611357001	0.488	0.118	4.33E-133	rgc	POU4F2
7.41E-137	0.537928198	0.966	0.56	1.46E-132	rgc	SCG3
6.16E-135	0.531802438	0.894	0.548	1.21E-130	rgc	MAP2
1.91E-134	0.520638325	0.531	0.154	3.76E-130	rgc	RBFOX3
2.63E-132	0.49937296	0.87	0.403	5.18E-128	rgc	SEZ6L2
4.48E-132	0.472201983	0.94	0.802	8.83E-128	rgc	TBCB
1.67E-126	0.436924882	0.567	0.176	3.29E-122	rgc	L1CAM
2.90E-124	0.474585065	0.975	0.886	5.72E-120	rgc	PAX6
3.23E-124	0.455986592	0.404	0.083	6.36E-120	rgc	PPP2R2B
5.29E-124	0.426952475	0.975	0.938	1.04E-119	rgc	TXN
7.64E-124	0.430720059	0.563	0.183	1.51E-119	rgc	EPS8L1
7.87E-124	0.480554012	0.93	0.621	1.55E-119	rgc	GPC2
3.41E-123	0.441641096	0.539	0.171	6.72E-119	rgc	CCDC184
4.68E-122	0.684702061	0.999	0.999	9.23E-118	rgc	CRABP1
2.57E-118	0.455528916	0.978	0.938	5.07E-114	rgc	HSPA8
3.81E-117	0.464164598	0.635	0.233	7.51E-113	rgc	RUNX1T1
4.58E-116	0.463624717	0.952	0.86	9.03E-112	rgc	ETFB
8.05E-115	0.414240553	0.766	0.341	1.59E-110	rgc	CELF3
1.27E-114	0.488057224	0.716	0.394	2.50E-110	rgc	TMEM14A
2.18E-114	0.647320697	0.846	0.466	4.30E-110	rgc	SSTR2
1.09E-113	0.476851747	0.729	0.369	2.15E-109	rgc	PGM2L1
4.91E-112	0.481288565	0.804	0.479	9.68E-108	rgc	PODXL2
9.43E-112	0.493068179	0.729	0.414	1.86E-107	rgc	MAP4
1.79E-111	0.487269322	0.755	0.437	3.53E-107	rgc	ACOT7
2.55E-109	0.528739451	0.624	0.252	5.04E-105	rgc	ASIC4
4.90E-109	0.417058517	0.673	0.277	9.65E-105	rgc	GDAP1L1
3.94E-106	0.570779718	0.765	0.405	7.76E-102	rgc	CHRNA3
1.81E-105	0.484324579	0.764	0.471	3.57E-101	rgc	NAGK
2.53E-105	0.407029052	0.94	0.829	4.98E-101	rgc	RAB2A
1.34E-104	0.406912156	0.674	0.293	2.64E-100	rgc	SNAP25
5.08E-103	0.447202306	0.956	0.83	1.00E-98	rgc	DAAM1
9.96E-103	0.634366036	0.499	0.177	1.96E-98	rgc	CNTN2
3.43E-101	0.451345662	0.772	0.488	6.75E-97	rgc	ATAT1
2.14E-100	0.456572553	0.866	0.649	4.22E-96	rgc	CXADR
6.04E-99	0.445357751	0.772	0.466	1.19E-94	rgc	CEP170
1.06E-97	0.427417774	0.886	0.741	2.09E-93	rgc	ARPC5
2.40E-97	0.441532552	0.837	0.584	4.74E-93	rgc	FNBP1L
5.44E-97	0.419316467	0.645	0.311	1.07E-92	rgc	GLRX
1.42E-93	0.458164661	0.748	0.373	2.81E-89	rgc	SYT4
6.83E-91	0.405475409	0.688	0.363	1.35E-86	rgc	CDKN2D
1.89E-90	0.561160243	0.285	0.056	3.73E-86	rgc	RGS10
9.99E-89	0.431590217	0.712	0.435	1.97E-84	rgc	FEZ1
1.39E-88	0.439341074	0.778	0.544	2.74E-84	rgc	ATP6V0E2
1.78E-88	0.475084336	0.804	0.571	3.50E-84	rgc	FAM63B
4.66E-88	0.411210445	0.814	0.557	9.18E-84	rgc	RAB6A
1.46E-87	0.4213826	0.853	0.647	2.87E-83	rgc	YWHAH
3.89E-86	0.419285583	0.855	0.664	7.67E-82	rgc	DYNC1H1
5.22E-82	0.415700088	0.812	0.602	1.03E-77	rgc	DPYSL2
2.13E-81	0.548857397	0.581	0.275	4.20E-77	rgc	POU2F2
3.48E-81	0.406430187	0.722	0.441	6.86E-77	rgc	CCDC112
2.36E-79	0.425842336	0.645	0.363	4.65E-75	rgc	EPB41L3
2.44E-77	0.52554041	0.965	0.822	4.82E-73	rgc	SOX11
1.18E-76	0.531715473	0.714	0.479	2.32E-72	rgc	ACAT2
7.57E-74	0.442204091	0.656	0.404	1.49E-69	rgc	C14orf132
5.43E-73	0.447181079	0.835	0.652	1.07E-68	rgc	FDFT1
1.15E-72	0.426692873	0.666	0.4	2.26E-68	rgc	TSPAN13
3.30E-63	0.440091948	0.513	0.268	6.50E-59	rgc	NKAIN3
2.37E-62	0.410678437	0.728	0.484	4.67E-58	rgc	EFNA5
2.37E-58	0.426088831	0.899	0.816	4.67E-54	rgc	PHYHIPL
4.33E-57	0.473192144	0.466	0.237	8.53E-53	rgc	SNCA
6.69E-57	0.5135158	0.633	0.41	1.32E-52	rgc	MPPED2
3.74E-54	0.424808563	0.659	0.445	7.36E-50	rgc	HMGCS1
3.44E-53	0.66409903	0.637	0.462	6.78E-49	rgc	SAT1
1.44E-250	1.789418314	0.619	0.021	2.84E-246	hc/ac	TFAP2A
1.08E-179	1.168218263	0.571	0.03	2.13E-175	hc/ac	PRDM13
6.37E-89	0.803338098	0.484	0.051	1.25E-84	hc/ac	BARHL2
1.61E-80	0.439611848	0.286	0.017	3.17E-76	hc/ac	PTGFR
2.83E-61	1.161679234	0.944	0.44	5.58E-57	hc/ac	ONECUT2
1.16E-60	1.071437601	1	0.988	2.29E-56	hc/ac	SOX4
1.23E-60	0.658344419	0.325	0.033	2.43E-56	hc/ac	SPATS2L
1.56E-54	0.662264322	0.389	0.054	3.08E-50	hc/ac	NDST3
1.24E-52	0.653353192	0.397	0.059	2.45E-48	hc/ac	ONECUT3
1.29E-47	0.674475005	0.27	0.029	2.54E-43	hc/ac	NPPC
1.57E-47	1.439054473	0.841	0.39	3.10E-43	hc/ac	ID2
1.22E-46	0.97166246	0.778	0.289	2.40E-42	hc/ac	LINC00599
1.66E-46	0.930895016	0.468	0.098	3.26E-42	hc/ac	PROX1
7.29E-46	1.033340288	0.873	0.41	1.44E-41	hc/ac	HMP19
9.27E-46	1.147888901	0.968	0.874	1.83E-41	hc/ac	AP1S2
5.34E-43	0.710524815	0.532	0.131	1.05E-38	hc/ac	PLXNA2
8.09E-42	0.907570527	0.786	0.364	1.59E-37	hc/ac	TRIB1
1.74E-38	0.705950911	1	0.909	3.43E-34	hc/ac	PAX6
9.68E-35	0.984539251	0.667	0.272	1.91E-30	hc/ac	ONECUT1
3.77E-30	0.77062502	0.738	0.336	7.44E-26	hc/ac	RUNX1T1
5.81E-30	0.452315529	1	1	1.15E-25	hc/ac	MALAT1
7.35E-29	0.766865792	0.873	0.496	1.45E-24	hc/ac	CELF4
1.34E-28	0.617603952	0.254	0.042	2.64E-24	hc/ac	RP11-834C11.4
7.59E-28	0.635824013	0.96	0.844	1.50E-23	hc/ac	APLP1
3.21E-27	0.754858207	0.73	0.401	6.33E-23	hc/ac	RP11-96L14.7
5.28E-27	0.685117827	1	0.872	1.04E-22	hc/ac	STMN2
8.93E-26	0.582160705	0.984	0.883	1.76E-21	hc/ac	ETFB
2.26E-25	0.595325984	0.714	0.381	4.45E-21	hc/ac	MIR124-2HG
1.84E-23	0.588302053	0.929	0.886	3.63E-19	hc/ac	CXXC5
7.63E-23	0.622888965	0.524	0.215	1.50E-18	hc/ac	SULF2
1.42E-22	0.578023753	0.881	0.839	2.80E-18	hc/ac	NREP
2.33E-20	0.468872815	0.341	0.104	4.60E-16	hc/ac	MIR181A1HG
1.56E-18	0.424044017	0.302	0.086	3.08E-14	hc/ac	KIRREL2
1.87E-17	0.542777985	0.254	0.066	3.68E-13	hc/ac	GATM
4.33E-17	0.634496318	0.468	0.204	8.53E-13	hc/ac	NTRK1
2.22E-16	0.442930834	0.944	0.848	4.38E-12	hc/ac	RORB
4.76E-16	0.436000304	0.27	0.078	9.37E-12	hc/ac	GFRA2
9.89E-16	0.505966058	0.921	0.689	1.95E-11	hc/ac	STMN4
1.38E-15	0.472354008	0.921	0.837	2.71E-11	hc/ac	PHYHIPL
4.19E-15	0.59037966	0.81	0.567	8.26E-11	hc/ac	RTN1
1.18E-14	0.467363889	0.373	0.148	2.33E-10	hc/ac	GRIA2
1.59E-14	0.501457718	0.849	0.608	3.14E-10	hc/ac	RAB3A
2.23E-14	0.432681096	0.96	0.857	4.39E-10	hc/ac	BASP1
2.46E-14	0.476440698	0.556	0.287	4.85E-10	hc/ac	PLPPR1
8.32E-14	0.503405141	0.683	0.519	1.64E-09	hc/ac	CCDC88A
2.17E-13	0.467592416	0.937	0.882	4.28E-09	hc/ac	MAB21L1
2.17E-13	0.461086294	0.373	0.161	4.28E-09	hc/ac	SYBU
2.23E-13	0.457457212	0.738	0.589	4.40E-09	hc/ac	KIF3A
5.65E-13	0.511171249	0.73	0.548	1.11E-08	hc/ac	EFNA5
1.32E-12	0.525280454	0.714	0.473	2.61E-08	hc/ac	SYT4
1.87E-12	0.435365964	0.524	0.265	3.69E-08	hc/ac	NHLH2
7.45E-12	0.440967719	0.841	0.735	1.47E-07	hc/ac	ZNF385A
2.27E-11	0.49472995	0.54	0.341	4.48E-07	hc/ac	ZNF385D
8.61E-11	0.582086096	0.619	0.469	1.70E-06	hc/ac	MPPED2
1.06E-10	0.426740946	0.595	0.395	2.08E-06	hc/ac	ALDOC
1.12E-10	0.476593388	0.579	0.405	2.21E-06	hc/ac	STARD4-AS1
1.18E-10	0.52515853	0.595	0.475	2.32E-06	hc/ac	ZEB2
3.45E-09	0.49127859	0.437	0.261	6.81E-05	hc/ac	ESRRG
5.79E-09	0.45414989	0.992	0.993	0.000114056	hc/ac	ENO1
9.89E-09	0.42986422	0.675	0.585	0.000194981	hc/ac	FAM215B
1.90E-08	0.493550502	0.286	0.134	0.000373946	hc/ac	LRRN3
4.53E-08	0.59835436	0.627	0.587	0.000892605	hc/ac	HIF1A
2.02E-07	0.413861453	0.373	0.228	0.003973475	hc/ac	CTD-2008L17.2
2.06E-07	0.415052322	0.722	0.722	0.004067827	hc/ac	TPM3
3.84E-07	0.538433528	0.778	0.708	0.007562896	hc/ac	FAM162A
8.09E-07	0.447019072	0.635	0.554	0.015939935	hc/ac	PDLIM4
1.68E-66	1.3923945	0.981	0.754	3.32E-62	stem_cells	SLC2A1
1.00E-59	1.212964651	1	0.826	1.97E-55	stem_cells	VIM
1.19E-59	0.860952118	0.535	0.109	2.35E-55	stem_cells	ADM
1.48E-59	0.608561164	1	0.998	2.91E-55	stem_cells	RPL41
3.43E-59	0.609434557	0.619	0.154	6.75E-55	stem_cells	CASP7
2.32E-57	0.711460547	0.71	0.209	4.56E-53	stem_cells	SPAG4
9.80E-56	0.564633375	1	0.998	1.93E-51	stem_cells	RPL31
1.13E-55	0.497460255	1	0.998	2.22E-51	stem_cells	RPL35A
1.77E-54	0.527283223	1	1	3.49E-50	stem_cells	RPL13
3.05E-54	0.574663767	1	0.999	6.01E-50	stem_cells	RPS18
7.36E-53	0.616749582	0.994	0.989	1.45E-48	stem_cells	NPM1
5.00E-52	0.804020204	0.742	0.271	9.85E-48	stem_cells	PLOD2
5.28E-52	0.864377336	0.871	0.432	1.04E-47	stem_cells	P4HA1
1.17E-51	0.47054615	1	0.997	2.30E-47	stem_cells	RPL21
1.09E-50	0.483527314	1	0.996	2.15E-46	stem_cells	RPL9
3.70E-50	0.779714412	1	0.993	7.30E-46	stem_cells	ENO1
3.88E-50	0.498990826	1	0.999	7.65E-46	stem_cells	RPS15A
5.36E-50	0.52673615	1	0.999	1.06E-45	stem_cells	RPL7
1.42E-49	0.514969717	1	0.995	2.80E-45	stem_cells	RPL36
3.49E-49	0.499007812	1	1	6.87E-45	stem_cells	RPS19
5.74E-49	0.514348738	1	0.997	1.13E-44	stem_cells	RPL5
3.60E-48	0.522337417	1	0.997	7.09E-44	stem_cells	RPS8
1.91E-47	0.70647528	0.994	0.951	3.76E-43	stem_cells	ZFAS1
5.69E-47	0.446420694	1	0.999	1.12E-42	stem_cells	RPS27
1.27E-46	0.439669294	1	0.996	2.51E-42	stem_cells	RPS29
2.90E-46	0.426745156	1	0.999	5.72E-42	stem_cells	RPS14
8.45E-46	0.778688877	0.852	0.304	1.67E-41	stem_cells	HES1
2.43E-45	0.460038904	1	0.997	4.78E-41	stem_cells	RPL39
6.60E-45	0.654631399	1	0.986	1.30E-40	stem_cells	ALDOA
7.66E-45	0.434084998	1	1	1.51E-40	stem_cells	RPS23
1.29E-44	0.470882867	1	0.997	2.55E-40	stem_cells	RPS27A
1.57E-44	0.443955843	1	1	3.10E-40	stem_cells	RPS2
1.73E-44	0.513927908	1	0.996	3.41E-40	stem_cells	RPS12
4.35E-44	0.423566248	1	0.999	8.57E-40	stem_cells	RPL32
4.78E-44	1.087355375	0.961	0.646	9.42E-40	stem_cells	FOS
6.34E-44	0.412733349	1	0.999	1.25E-39	stem_cells	RPL34
8.02E-44	0.504812822	0.458	0.105	1.58E-39	stem_cells	ESPN
1.01E-43	0.787521955	0.561	0.159	2.00E-39	stem_cells	ZFP36
4.56E-43	0.732172555	0.806	0.378	8.99E-39	stem_cells	INSIG2
5.87E-43	0.450122034	1	0.996	1.16E-38	stem_cells	RPL26
4.02E-42	0.450388046	1	0.999	7.92E-38	stem_cells	RPS3A
5.91E-42	0.448151457	1	0.998	1.16E-37	stem_cells	RPL10A
1.05E-41	0.411500964	1	0.999	2.07E-37	stem_cells	RPL3
1.16E-41	0.792003291	0.942	0.524	2.28E-37	stem_cells	PTH2
2.05E-41	0.448769935	1	0.997	4.05E-37	stem_cells	RPL30
5.07E-41	0.601884878	0.742	0.288	9.99E-37	stem_cells	EMP3
5.54E-41	0.485357138	1	0.997	1.09E-36	stem_cells	RPLP0
6.73E-41	0.776843062	0.897	0.599	1.33E-36	stem_cells	SNHG7
3.08E-40	0.442240034	1	0.998	6.07E-36	stem_cells	RPS7
5.11E-40	0.452341268	1	0.996	1.01E-35	stem_cells	RPS17
8.05E-40	0.516181816	0.69	0.248	1.59E-35	stem_cells	FKBP10
1.02E-39	0.764765559	0.974	0.483	2.01E-35	stem_cells	ZFP36L1
1.09E-39	0.421081286	0.426	0.098	2.14E-35	stem_cells	MDFI
2.44E-39	0.760508169	0.942	0.522	4.81E-35	stem_cells	TTYH1
3.10E-39	0.458030998	1	0.998	6.11E-35	stem_cells	RPS24
5.70E-39	0.594127058	0.652	0.221	1.12E-34	stem_cells	STC2
5.96E-39	0.676864889	0.594	0.207	1.18E-34	stem_cells	ZFP36L2
7.61E-39	0.46492062	1	0.994	1.50E-34	stem_cells	RPS20
8.58E-39	0.467523416	1	0.994	1.69E-34	stem_cells	RPL12
3.44E-37	0.416670415	1	0.999	6.77E-33	stem_cells	RPS15
4.23E-37	0.79559677	0.935	0.55	8.34E-33	stem_cells	EGR1
6.85E-37	0.707667795	0.69	0.283	1.35E-32	stem_cells	DDIT3
8.67E-37	0.470932504	1	0.999	1.71E-32	stem_cells	RPS6
9.34E-37	0.67482293	0.974	0.699	1.84E-32	stem_cells	FAM162A
2.74E-36	0.523002181	0.484	0.133	5.40E-32	stem_cells	EGR2
1.37E-35	0.577645149	0.71	0.303	2.69E-31	stem_cells	CDCA7L
1.77E-35	0.561978232	1	0.997	3.50E-31	stem_cells	EIF1
6.57E-35	0.637971874	0.981	0.749	1.29E-30	stem_cells	LMAN1
4.66E-34	0.66576619	1	0.889	9.18E-30	stem_cells	BNIP3
9.50E-33	0.469947633	0.658	0.253	1.87E-28	stem_cells	AK4
3.68E-32	0.831177653	0.923	0.752	7.25E-28	stem_cells	DDIT4
9.22E-32	0.435038997	0.994	0.985	1.82E-27	stem_cells	RPL36A
1.04E-31	0.702108444	0.974	0.644	2.05E-27	stem_cells	SFRP2
2.74E-31	0.701786639	0.903	0.495	5.39E-27	stem_cells	SPP1
1.00E-30	0.626291989	0.903	0.573	1.98E-26	stem_cells	NPC2
1.05E-30	0.484123604	0.994	0.89	2.06E-26	stem_cells	RPL17
6.73E-30	0.542169858	0.703	0.319	1.33E-25	stem_cells	TIMP1
1.67E-29	0.840613686	0.884	0.541	3.28E-25	stem_cells	JUNB
3.45E-29	0.460253285	1	0.998	6.81E-25	stem_cells	FTL
5.86E-29	0.720493504	0.961	0.754	1.15E-24	stem_cells	IER2
9.43E-29	0.558600855	0.942	0.829	1.86E-24	stem_cells	CCNG1
4.01E-28	0.450280543	0.555	0.219	7.91E-24	stem_cells	CMBL
6.74E-28	0.640190448	0.91	0.541	1.33E-23	stem_cells	SOX2
8.75E-28	0.537424234	0.748	0.39	1.73E-23	stem_cells	NUDT4
1.32E-27	0.601502746	0.619	0.247	2.59E-23	stem_cells	FOSB
2.99E-27	0.619985933	0.839	0.564	5.90E-23	stem_cells	EPB41L4A-AS1
5.77E-27	0.430714789	0.987	0.964	1.14E-22	stem_cells	EIF3E
1.03E-26	0.664531596	0.955	0.757	2.03E-22	stem_cells	DKK3
2.10E-26	0.481748744	0.652	0.296	4.13E-22	stem_cells	PLA2G16
6.68E-26	0.437400323	0.652	0.279	1.32E-21	stem_cells	VSX2
8.13E-26	0.45864135	0.652	0.289	1.60E-21	stem_cells	CDH11
8.81E-26	0.447315062	0.981	0.92	1.74E-21	stem_cells	EEF1D
2.68E-25	0.491123517	0.987	0.903	5.27E-21	stem_cells	C4orf3
3.64E-25	0.455256378	0.903	0.743	7.17E-21	stem_cells	IMPDH2
6.66E-25	0.488321254	0.987	0.965	1.31E-20	stem_cells	PGK1
8.99E-25	0.48371177	0.665	0.291	1.77E-20	stem_cells	COL2A1
1.12E-24	0.53471288	0.929	0.783	2.20E-20	stem_cells	C6orf48
1.98E-24	0.475767905	0.935	0.811	3.90E-20	stem_cells	AC090498.1
1.03E-23	0.599217715	0.903	0.597	2.02E-19	stem_cells	CYP1B1
2.37E-23	1.001700728	0.742	0.406	4.67E-19	stem_cells	CYP26A1
6.39E-23	0.412207686	0.735	0.354	1.26E-18	stem_cells	PLPP3
8.12E-23	0.672914454	0.865	0.639	1.60E-18	stem_cells	GPI
8.46E-23	0.768740299	0.613	0.278	1.67E-18	stem_cells	CYR61
1.19E-22	0.446140001	0.91	0.712	2.35E-18	stem_cells	RSL1D1
2.35E-22	0.538656256	0.755	0.519	4.63E-18	stem_cells	SNHG8
1.23E-21	0.545576821	0.858	0.652	2.42E-17	stem_cells	SLC3A2
1.34E-21	0.483162315	0.723	0.358	2.64E-17	stem_cells	SPARC
1.72E-21	0.42896306	0.89	0.668	3.39E-17	stem_cells	QPRT
3.72E-20	0.60139319	0.929	0.776	7.33E-16	stem_cells	NEAT1
3.88E-20	0.483116929	0.548	0.256	7.66E-16	stem_cells	HLA-B
4.04E-20	0.441045061	0.942	0.816	7.96E-16	stem_cells	BTG1
8.62E-20	0.620790812	0.51	0.218	1.70E-15	stem_cells	LAMP5
1.26E-19	0.420969211	0.471	0.197	2.48E-15	stem_cells	CLRN1
1.65E-18	0.504117442	0.826	0.569	3.25E-14	stem_cells	NR2F1
4.10E-18	0.416565985	0.71	0.405	8.07E-14	stem_cells	RHOC
8.48E-18	0.429326031	0.968	0.764	1.67E-13	stem_cells	PRDX6
1.81E-17	0.794553045	0.723	0.46	3.57E-13	stem_cells	HSPB1
5.60E-17	0.484385874	0.465	0.205	1.10E-12	stem_cells	PLK2
5.62E-17	0.424833383	0.832	0.626	1.11E-12	stem_cells	PNRC1
5.70E-17	0.458284613	0.284	0.088	1.12E-12	stem_cells	TRIB3
7.36E-17	0.537640451	0.652	0.411	1.45E-12	stem_cells	HILPDA
9.76E-17	0.407812797	0.742	0.484	1.92E-12	stem_cells	MYADM
1.14E-16	0.412093785	0.671	0.411	2.24E-12	stem_cells	TAF1D
3.29E-16	0.45346792	0.432	0.191	6.49E-12	stem_cells	APOE
3.74E-16	0.696804711	0.91	0.795	7.37E-12	stem_cells	JUN
8.40E-16	0.583045279	0.419	0.179	1.65E-11	stem_cells	ATF3
3.29E-15	0.435155596	0.529	0.269	6.49E-11	stem_cells	HLA-DRB1
3.98E-15	0.523977153	0.787	0.55	7.85E-11	stem_cells	HERPUD1
1.21E-13	0.446208568	0.684	0.471	2.39E-09	stem_cells	SLC16A1
4.54E-13	0.522808452	0.632	0.427	8.95E-09	stem_cells	SQSTM1
5.44E-12	0.45920295	0.677	0.412	1.07E-07	stem_cells	ID3
8.34E-12	0.511028101	0.4	0.192	1.64E-07	stem_cells	PLP1
1.45E-10	0.435651394	0.671	0.445	2.85E-06	stem_cells	ID1
