# Supplementary material for: Single Cell Transcriptomic Analyses Reveal the Impact of bHLH Factors on Human Retinal Organoid Development
Source: Front Cell Dev Biol. 2021 May 13;9:653305. doi: 10.3389/fcell.2021.653305 (PMC8155690; doi:10.3389/fcell.2021.653305)
Supplement: Supplementary Table 4 — Top 10 DEGs in LV-GFP infected Different Cell Categories. [file Data_Sheet_4.csv]

p_val	avg_logFC	pct.1	pct.2	p_val_adj	cluster	gene
7.98E-273	1.406875092	0.994	0.774	1.52E-268	progenitors	SFRP2
2.50E-215	1.107926144	0.979	0.679	4.77E-211	progenitors	CCND1
1.86E-183	1.029372409	0.917	0.527	3.55E-179	progenitors	IFITM3
7.41E-179	0.819761986	0.976	0.648	1.42E-174	progenitors	ZFP36L1
9.08E-155	0.881976465	0.794	0.328	1.73E-150	progenitors	IFITM2
5.76E-154	0.799704969	0.94	0.567	1.10E-149	progenitors	SPP1
6.64E-148	0.840515644	0.996	0.969	1.27E-143	progenitors	TUBA1B
4.98E-75	0.87541208	0.733	0.414	9.52E-71	progenitors	ID3
3.70E-64	0.798452199	0.521	0.202	7.08E-60	progenitors	TOP2A
1.86E-31	0.814642413	0.935	0.873	3.55E-27	progenitors	HIST1H4C
7.30E-155	1.598015534	0.866	0.05	1.39E-150	exiting_progenitors	VSX1
1.04E-64	2.129326069	0.896	0.173	1.99E-60	exiting_progenitors	NEUROD1
1.24E-47	1.405485636	0.985	0.295	2.37E-43	exiting_progenitors	GADD45A
1.46E-43	2.631118461	1	0.588	2.79E-39	exiting_progenitors	HES6
4.82E-39	1.560996385	1	0.999	9.22E-35	exiting_progenitors	CKB
1.08E-38	1.413386456	0.985	0.386	2.07E-34	exiting_progenitors	TOP2A
1.41E-34	1.474729754	1	0.82	2.70E-30	exiting_progenitors	HMGB2
6.05E-34	1.628901528	0.925	0.393	1.16E-29	exiting_progenitors	UBE2C
1.26E-31	1.47249991	0.94	0.46	2.41E-27	exiting_progenitors	UBE2S
2.46E-19	1.524015474	1	0.909	4.70E-15	exiting_progenitors	HIST1H4C
1.58E-106	1.23781839	0.781	0.136	3.03E-102	neuroblasts	RASD1
2.08E-86	1.769354341	0.907	0.315	3.97E-82	neuroblasts	RGS16
5.84E-83	1.805718808	0.861	0.28	1.12E-78	neuroblasts	GADD45A
1.37E-71	1.454337072	0.993	0.805	2.61E-67	neuroblasts	SH3BGRL3
1.96E-71	1.033709749	1	0.992	3.74E-67	neuroblasts	RBP1
9.31E-66	1.867530299	0.967	0.577	1.78E-61	neuroblasts	HES6
4.03E-65	1.652056702	0.695	0.195	7.71E-61	neuroblasts	RP3-395M20.12
1.01E-52	2.709053348	0.596	0.163	1.93E-48	neuroblasts	GAL
8.12E-46	1.391630242	0.894	0.589	1.55E-41	neuroblasts	TRH
1.36E-34	1.218269793	0.384	0.089	2.60E-30	neuroblasts	CLDN5
0	2.538094974	0.891	0.016	0	photoreceptors	DCT
0	1.792811062	0.832	0.018	0	photoreceptors	PRDM1
1.79E-196	1.987406646	0.653	0.024	3.43E-192	photoreceptors	RCVRN
6.42E-183	1.757927362	0.792	0.049	1.23E-178	photoreceptors	GNB3
1.03E-112	1.627780053	0.871	0.125	1.98E-108	photoreceptors	Sep-04
9.85E-109	1.987298294	0.95	0.161	1.88E-104	photoreceptors	NEUROD1
5.42E-93	1.977361477	0.931	0.216	1.03E-88	photoreceptors	PHLDA1
2.99E-92	1.667534265	0.812	0.126	5.71E-88	photoreceptors	SSTR2
2.79E-90	2.328222977	1	0.301	5.34E-86	photoreceptors	FAM57B
2.80E-65	1.847284913	1	0.537	5.34E-61	photoreceptors	PCBP4
6.84E-283	1.744756539	0.876	0.063	1.31E-278	rgc	NEFM
1.21E-253	1.603149774	0.742	0.043	2.31E-249	rgc	ELAVL4
4.21E-197	1.618714366	0.732	0.07	8.05E-193	rgc	NEFL
4.55E-169	1.860784767	0.919	0.178	8.69E-165	rgc	SNCG
6.26E-157	2.393645057	0.852	0.171	1.20E-152	rgc	NSG1
7.89E-143	2.464258864	0.952	0.331	1.51E-138	rgc	GAP43
5.19E-142	1.945915346	0.603	0.068	9.91E-138	rgc	PRPH
1.28E-132	1.619227569	0.967	0.338	2.44E-128	rgc	TAGLN3
1.29E-130	2.210796375	0.995	0.426	2.46E-126	rgc	STMN2
4.61E-99	1.583252921	0.976	0.644	8.81E-95	rgc	TUBB2A
2.35E-258	1.941550856	0.652	0.011	4.49E-254	hc/ac	TFAP2A
4.01E-123	1.762492198	0.957	0.132	7.67E-119	hc/ac	ONECUT2
3.98E-99	1.34979251	0.707	0.076	7.60E-95	hc/ac	HMP19
1.21E-61	1.220790225	0.63	0.099	2.31E-57	hc/ac	ONECUT1
4.59E-60	2.121900307	1	0.451	8.77E-56	hc/ac	STMN2
2.16E-52	1.73862906	1	0.977	4.12E-48	hc/ac	SOX4
3.08E-45	1.211298923	1	0.876	5.89E-41	hc/ac	MLLT11
1.01E-36	1.228803261	0.967	0.848	1.94E-32	hc/ac	AP1S2
2.81E-32	1.200975544	0.924	0.587	5.38E-28	hc/ac	ID2
4.69E-32	1.270614875	0.837	0.419	8.97E-28	hc/ac	STMN4
5.23E-151	1.14155452	0.995	0.915	1.00E-146	stem_cells	SLC2A1
1.88E-140	1.089378886	0.834	0.299	3.59E-136	stem_cells	STC2
2.78E-136	1.185497033	0.968	0.789	5.30E-132	stem_cells	GPI
1.40E-129	0.956761976	0.91	0.461	2.67E-125	stem_cells	INSIG2
8.21E-124	1.143286705	0.985	0.768	1.57E-119	stem_cells	DDIT4
8.64E-124	0.93300321	0.971	0.694	1.65E-119	stem_cells	P4HA1
1.39E-120	0.918667372	0.787	0.263	2.65E-116	stem_cells	NRN1
5.61E-114	0.958886841	0.895	0.507	1.07E-109	stem_cells	PLOD2
1.44E-95	1.087978336	0.861	0.559	2.75E-91	stem_cells	HILPDA
1.15E-80	0.93882736	0.802	0.476	2.20E-76	stem_cells	HERPUD1
