# Supplementary material for: Single Cell Transcriptomic Analyses Reveal the Impact of bHLH Factors on Human Retinal Organoid Development
Source: Front Cell Dev Biol. 2021 May 13;9:653305. doi: 10.3389/fcell.2021.653305 (PMC8155690; doi:10.3389/fcell.2021.653305)
Supplement: Supplementary Table 5 — Top 10 DEGs in LV-AEP infected Different Cell Categories. [file Data_Sheet_5.csv]

p_val	avg_logFC	pct.1	pct.2	p_val_adj	cluster	gene
6.40E-271	1.80017474	0.953	0.315	1.17E-266	progenitors	IFITM3
2.77E-262	1.951640882	0.984	0.575	5.08E-258	progenitors	SFRP2
2.74E-253	1.443371805	0.96	0.328	5.02E-249	progenitors	ZFP36L1
9.52E-242	1.433139639	0.885	0.206	1.74E-237	progenitors	IFITM2
9.49E-238	1.272009326	0.999	0.866	1.74E-233	progenitors	VIM
1.79E-226	1.175311693	0.965	0.36	3.29E-222	progenitors	TTYH1
4.16E-224	1.418244251	0.972	0.448	7.63E-220	progenitors	CCND1
1.58E-215	1.213372055	0.862	0.205	2.90E-211	progenitors	SPARC
5.96E-190	1.35613069	0.938	0.485	1.09E-185	progenitors	CYP1B1
3.85E-164	1.305349361	0.8	0.222	7.06E-160	progenitors	CYP26A1
3.25E-76	1.205984305	0.59	0.075	5.95E-72	exiting_progenitors	VSX1
7.13E-57	1.29987976	0.902	0.316	1.31E-52	exiting_progenitors	TOP2A
1.08E-55	1.225893532	0.861	0.28	1.97E-51	exiting_progenitors	UBE2C
6.48E-49	1.199170491	0.934	0.517	1.19E-44	exiting_progenitors	SMC4
4.20E-43	1.383361285	1	0.997	7.70E-39	exiting_progenitors	CKB
2.05E-41	1.218641406	0.967	0.931	3.75E-37	exiting_progenitors	HMGN2
1.16E-40	1.398160445	0.91	0.677	2.13E-36	exiting_progenitors	HMGB2
1.12E-35	2.310578545	0.836	0.665	2.06E-31	exiting_progenitors	HES6
6.20E-29	1.658286125	0.656	0.293	1.14E-24	exiting_progenitors	NEUROD1
4.91E-25	1.61095769	0.91	0.904	8.99E-21	exiting_progenitors	HIST1H4C
3.80E-148	1.920359354	0.938	0.367	6.97E-144	neuroblasts	RGS16
7.52E-101	1.257638138	0.984	0.886	1.38E-96	neuroblasts	SH3BGRL3
2.11E-93	1.241912331	0.954	0.603	3.87E-89	neuroblasts	CXCR4
2.01E-77	1.168329094	0.801	0.37	3.68E-73	neuroblasts	GADD45A
2.67E-72	0.985456909	0.889	0.655	4.89E-68	neuroblasts	PLEKHA1
2.73E-68	1.032169131	0.961	0.72	5.00E-64	neuroblasts	MIAT
2.40E-61	0.953813718	0.404	0.081	4.39E-57	neuroblasts	NPTX2
7.17E-47	1.123359176	0.485	0.165	1.31E-42	neuroblasts	RP3-395M20.12
5.72E-33	0.912768028	0.811	0.644	1.05E-28	neuroblasts	DDIT4
2.28E-15	2.188784391	0.352	0.189	4.17E-11	neuroblasts	GAL
1.32E-238	2.242863588	0.768	0.014	2.42E-234	photoreceptors	DCT
1.93E-164	1.756797658	0.695	0.025	3.53E-160	photoreceptors	PRDM1
3.84E-151	1.456889164	0.817	0.046	7.03E-147	photoreceptors	OTX2
6.21E-138	1.7404475	0.476	0.01	1.14E-133	photoreceptors	RCVRN
2.78E-104	1.455888166	0.707	0.059	5.09E-100	photoreceptors	GNB3
1.01E-60	1.828150496	0.878	0.218	1.84E-56	photoreceptors	PHLDA1
2.88E-56	1.485153432	0.939	0.272	5.28E-52	photoreceptors	GADD45G
1.82E-50	1.982873809	0.963	0.432	3.33E-46	photoreceptors	FAM57B
5.63E-47	1.663297924	0.878	0.291	1.03E-42	photoreceptors	NEUROD1
6.67E-37	1.325351079	0.805	0.27	1.22E-32	photoreceptors	SSTR2
4.13E-294	1.741398385	0.892	0.081	7.56E-290	rgc	ELAVL4
7.37E-278	1.710489451	0.949	0.136	1.35E-273	rgc	NEFM
1.34E-257	1.674105731	0.875	0.118	2.46E-253	rgc	NEFL
6.15E-253	2.393836435	0.974	0.277	1.13E-248	rgc	NSG1
1.42E-236	2.312262381	0.993	0.489	2.60E-232	rgc	GAP43
2.18E-215	1.707259691	0.963	0.285	4.00E-211	rgc	SNCG
5.71E-213	2.014676064	0.719	0.075	1.05E-208	rgc	PRPH
1.03E-194	1.564293457	0.881	0.221	1.89E-190	rgc	RTN1
8.30E-184	1.476282287	0.982	0.667	1.52E-179	rgc	TUBB2A
7.72E-177	1.514160149	1	0.618	1.41E-172	rgc	STMN2
1.11E-251	2.122631834	0.768	0.014	2.03E-247	hc/ac	TFAP2A
4.54E-198	1.095744666	0.632	0.012	8.32E-194	hc/ac	PRDM13
5.13E-76	1.628284376	0.884	0.205	9.40E-72	hc/ac	HMP19
9.04E-74	1.546296313	0.979	0.282	1.66E-69	hc/ac	ONECUT2
1.39E-63	1.450401522	0.863	0.229	2.55E-59	hc/ac	ONECUT1
4.27E-56	1.574860742	1	0.97	7.81E-52	hc/ac	SOX4
1.98E-52	1.218463454	0.874	0.332	3.63E-48	hc/ac	TRIB1
5.74E-48	1.492725135	0.968	0.86	1.05E-43	hc/ac	AP1S2
4.46E-46	1.314298754	1	0.688	8.17E-42	hc/ac	STMN2
1.06E-39	1.238765543	0.947	0.459	1.94E-35	hc/ac	ID2
4.33E-39	1.091169624	1	0.994	7.93E-35	stem_cells	ENO1
5.49E-34	1.282150145	0.988	0.721	1.01E-29	stem_cells	SLC2A1
7.77E-34	1.0179122	0.915	0.444	1.42E-29	stem_cells	P4HA1
1.39E-32	0.897913706	1	0.973	2.55E-28	stem_cells	ALDOA
5.34E-30	1.011661629	1	0.93	9.79E-26	stem_cells	PGK1
2.25E-29	1.029047757	1	0.827	4.12E-25	stem_cells	BNIP3
2.56E-29	0.995095246	0.976	0.67	4.69E-25	stem_cells	FAM162A
5.69E-28	1.103594641	0.976	0.619	1.04E-23	stem_cells	GPI
4.70E-11	0.932198959	0.756	0.468	8.62E-07	stem_cells	CYP26A1
6.12E-10	1.072899403	0.805	0.655	1.12E-05	stem_cells	LDHA
