# Supplementary material for: Single Cell Transcriptomic Analyses Reveal the Impact of bHLH Factors on Human Retinal Organoid Development
Source: Front Cell Dev Biol. 2021 May 13;9:653305. doi: 10.3389/fcell.2021.653305 (PMC8155690; doi:10.3389/fcell.2021.653305)
Supplement: Supplementary Table 6 — Top 10 DEGs in LV-NEP infected Different Cell Categories. [file Data_Sheet_6.csv]

p_val	avg_logFC	pct.1	pct.2	p_val_adj	cluster	gene
0	2.150405051	0.999	0.526	0	progenitors	SFRP2
0	1.84620823	0.853	0.252	0	progenitors	CYP26A1
0	1.777950157	0.996	0.312	0	progenitors	ZFP36L1
0	1.694327728	0.962	0.278	0	progenitors	IFITM3
0	1.588053504	0.991	0.412	0	progenitors	CCND1
0	1.511899209	1	0.769	0	progenitors	VIM
0	1.511587471	0.95	0.478	0	progenitors	CYP1B1
0	1.500818984	0.886	0.111	0	progenitors	HES1
0	1.438940217	0.987	0.366	0	progenitors	TTYH1
1.06E-208	1.473090843	0.776	0.286	2.09E-204	progenitors	ID3
9.39E-122	1.566577982	0.91	0.233	1.85E-117	exiting_progenitors	NUSAP1
5.89E-113	1.666411954	0.938	0.268	1.16E-108	exiting_progenitors	TOP2A
1.29E-98	1.67066088	0.91	0.27	2.55E-94	exiting_progenitors	CENPF
1.09E-93	1.895573676	0.994	0.623	2.14E-89	exiting_progenitors	HMGB2
2.50E-91	1.405817569	0.96	0.422	4.93E-87	exiting_progenitors	CKS1B
1.39E-88	1.390206209	0.994	0.903	2.74E-84	exiting_progenitors	HMGN2
7.83E-83	1.852652671	1	0.794	1.54E-78	exiting_progenitors	HES6
1.97E-79	1.858688193	0.876	0.344	3.89E-75	exiting_progenitors	UBE2C
7.00E-69	1.480983727	0.904	0.419	1.38E-64	exiting_progenitors	PTTG1
4.85E-42	1.787199918	0.944	0.735	9.56E-38	exiting_progenitors	HIST1H4C
1.17E-188	0.966624036	0.985	0.957	2.30E-184	neuroblasts	SH3BGRL3
2.31E-182	1.159294085	0.956	0.733	4.55E-178	neuroblasts	CXCR4
7.04E-179	0.955966844	0.984	0.837	1.39E-174	neuroblasts	MIAT
1.44E-135	1.018471668	0.849	0.536	2.85E-131	neuroblasts	GADD45A
9.46E-101	1.065736692	0.765	0.507	1.86E-96	neuroblasts	RGS16
1.71E-74	0.813698539	0.852	0.734	3.37E-70	neuroblasts	DDIT4
4.90E-61	0.946739111	0.864	0.788	9.65E-57	neuroblasts	HES6
1.13E-33	1.000973914	0.405	0.254	2.22E-29	neuroblasts	RP3-395M20.12
2.12E-21	0.700450124	0.391	0.252	4.17E-17	neuroblasts	IGFBP5
1.02E-07	1.506992411	0.287	0.233	0.002019267	neuroblasts	GAL
0	2.428967216	0.832	0.041	0	photoreceptors	DCT
0	1.420775765	0.864	0.096	0	photoreceptors	OTX2
0	1.397085007	0.586	0.026	0	photoreceptors	PRDM1
2.27E-285	1.722440696	0.801	0.115	4.48E-281	photoreceptors	GNB3
4.08E-217	1.730165216	0.72	0.117	8.05E-213	photoreceptors	C8orf46
8.38E-212	1.480425681	0.895	0.271	1.65E-207	photoreceptors	Sep-04
7.22E-198	1.828002237	0.552	0.065	1.42E-193	photoreceptors	RCVRN
3.78E-187	1.586810377	0.987	0.673	7.45E-183	photoreceptors	FAM57B
1.57E-176	1.517869997	0.869	0.296	3.10E-172	photoreceptors	PHLDA1
9.22E-25	1.489350565	0.545	0.347	1.82E-20	photoreceptors	CRABP2
0	1.678665075	0.985	0.59	0	rgc	GAP43
0	1.626642442	0.915	0.36	0	rgc	NSG1
0	1.400497039	0.937	0.429	0	rgc	RTN1
0	1.175206425	0.907	0.292	0	rgc	ELAVL4
0	1.146726279	0.989	0.791	0	rgc	TUBB2A
0	1.117604559	0.998	0.827	0	rgc	STMN2
1.88E-243	1.12692276	0.743	0.214	3.70E-239	rgc	NEFM
1.30E-232	1.138154925	0.711	0.208	2.57E-228	rgc	NEFL
1.12E-194	1.240499946	0.788	0.385	2.20E-190	rgc	SNCG
2.17E-139	1.36607779	0.461	0.122	4.27E-135	rgc	PRPH
1.44E-250	1.789418314	0.619	0.021	2.84E-246	hc/ac	TFAP2A
1.08E-179	1.168218263	0.571	0.03	2.13E-175	hc/ac	PRDM13
2.83E-61	1.161679234	0.944	0.44	5.58E-57	hc/ac	ONECUT2
1.16E-60	1.071437601	1	0.988	2.29E-56	hc/ac	SOX4
1.57E-47	1.439054473	0.841	0.39	3.10E-43	hc/ac	ID2
1.22E-46	0.97166246	0.778	0.289	2.40E-42	hc/ac	LINC00599
1.66E-46	0.930895016	0.468	0.098	3.26E-42	hc/ac	PROX1
7.29E-46	1.033340288	0.873	0.41	1.44E-41	hc/ac	HMP19
9.27E-46	1.147888901	0.968	0.874	1.83E-41	hc/ac	AP1S2
9.68E-35	0.984539251	0.667	0.272	1.91E-30	hc/ac	ONECUT1
1.68E-66	1.3923945	0.981	0.754	3.32E-62	stem_cells	SLC2A1
1.00E-59	1.212964651	1	0.826	1.97E-55	stem_cells	VIM
1.19E-59	0.860952118	0.535	0.109	2.35E-55	stem_cells	ADM
5.00E-52	0.804020204	0.742	0.271	9.85E-48	stem_cells	PLOD2
5.28E-52	0.864377336	0.871	0.432	1.04E-47	stem_cells	P4HA1
4.78E-44	1.087355375	0.961	0.646	9.42E-40	stem_cells	FOS
4.23E-37	0.79559677	0.935	0.55	8.34E-33	stem_cells	EGR1
3.68E-32	0.831177653	0.923	0.752	7.25E-28	stem_cells	DDIT4
1.67E-29	0.840613686	0.884	0.541	3.28E-25	stem_cells	JUNB
2.37E-23	1.001700728	0.742	0.406	4.67E-19	stem_cells	CYP26A1
